# Supplementary material for: Identification of key genes related to lymphangiogenesis in venous thromboembolism through transcriptomics and verification by RT-qPCR
Source: Front Med (Lausanne). 2025 Oct 24;12:1659881. doi: 10.3389/fmed.2025.1659881 (PMC12592171; doi:10.3389/fmed.2025.1659881)
Supplement: Supplementary file 1 [file Data_Sheet_2.ZIP]

Archive with 12 entries (11 files):
- Supplementary Table/
- Supplementary Table/Supplementary Table 1.xls
- Supplementary Table/Supplementary Table 10.csv
- Supplementary Table/Supplementary Table 11.csv
- Supplementary Table/Supplementary Table 2.csv
- Supplementary Table/Supplementary Table 3.docx
- Supplementary Table/Supplementary Table 4.xls
- Supplementary Table/Supplementary Table 5.csv
- Supplementary Table/Supplementary Table 6.xlsx
- Supplementary Table/Supplementary Table 7.xlsx
- Supplementary Table/Supplementary Table 8.xls
- Supplementary Table/Supplementary Table 9.xls
