# Supplementary material for: Identification of key genes related to lymphangiogenesis in venous thromboembolism through transcriptomics and verification by RT-qPCR
Source: Front Med (Lausanne). 2025 Oct 24;12:1659881. doi: 10.3389/fmed.2025.1659881 (PMC12592171; doi:10.3389/fmed.2025.1659881)
Supplement: Supplementary file 1 [file Data_Sheet_2.ZIP › Supplementary Table/Supplementary Table 1.xls]

## Sheet: Supplementary Table 1
	age:ch1	gender:ch1	race:ch1
GSM474708	33	male	Indian (Indian Subcontinent)
GSM474709	23	male	caucasian
GSM474710	23	male	caucasian
GSM474711	18	Male	Caucasian
GSM474712	21	Male	Caucasian
GSM474713	19	Male	Caucasian
GSM474714	21	Female	Caucasian
GSM474715	19	Female	Caucasian
GSM474716	18	Female	Caucasian
GSM474717	19	Male	Hispanic
GSM474718	18	Male	Caucasian
GSM474719	20	Female	Black
GSM474720	18	Male	Caucasian
GSM474721	25	Male	Caucasian
GSM474722	20	Female	Caucasian
GSM474723	19	Female	Caucasian
GSM474724	19	Female	Caucasian
GSM474725	21	Male	Caucasian
GSM474726	28	Male	Caucasian/White
GSM474727	31	Male	Caucasian/White
GSM474728	27	Male	Caucasian/White
GSM474729	25	Male	Other (not defined)
GSM474730	45	Male	Black/African Origin
GSM474731	26	Male	Caucasian/White
GSM474732	23	Female	Caucasian/White
GSM474733	24	Female	Caucasian/White
GSM474734	23	Female	Caucasian/White
GSM474735	30	Female	Black/African Origin
GSM474736	30	Female	Black/African Origin
GSM474737	24	Female	Hispanic or Latino
GSM474738	20	Female	Black/African Origin
GSM474739	not available	Female	Caucasian/White
GSM474740	24	Female	Hispanic or Latino
GSM474741	22	Male	Hispanic or Latino
GSM474742	not available	Male	Caucasian/White
GSM474743	22	Male	Caucasian/White
GSM474744	21	Male	Caucasian/White
GSM474745	31	Male	Caucasian/White
GSM474746	29	Female	Black/Africa Origin
GSM474747	28	Male	Caucasian/White
GSM474748	24	Male	Caucasian/White
GSM474749	23	Female	Caucasian/White
GSM474750	25	Female	Caucasian/White
GSM474751	28	Female	Mixed Ethnicity
GSM474752	35	Male	Caucasian/White
GSM474753	25	Male	Caucasian/White
GSM474754	24	Male	Caucasian/White
GSM474755	22	Female	Caucasian/White
GSM474756	27	Male	Caucasian/White
GSM474757	29	Female	Caucasian/White
GSM474758	22	Female	Caucasian/White
GSM474759	26	Male	Caucasian/White
GSM474760	41	Male	Caucasian/White
GSM474761	37	female	caucasian
GSM474762	60	male	caucasian
GSM474763	71	male	caucasian
GSM474764	76	male	caucasian
GSM474765	46	female	african american
GSM474766	53	female	african american
GSM474767	46	female	african american
GSM474768	79	female	african american
GSM474769	59	female	caucasian
GSM474770	48	male	african american
GSM474771	55	female	caucasian
GSM474772	51	female	caucasian
GSM474773	81	male	caucasian
GSM474774	74	male	caucasian
GSM474775	43	male	caucasian
GSM474776	80	female	african american
GSM474777	41	male	caucasian
GSM474778	75	female	caucasian
GSM474779	71	female	caucasian
GSM474780	43	female	african american
GSM474781	70	female	caucasian
GSM474782	30	female	caucasian
GSM474783	40	female	caucasian
GSM474784	34	female	african american
GSM474785	25	female	african american
GSM474786	38	male	caucasian
GSM474787	38	female	african american
GSM474788	26	female	caucasian
GSM474789	39	female	african american
GSM474790	37	female	african american
GSM474791	38	female	african american
GSM474792	45	female	african american
GSM474793	23	male	caucasian
GSM474794	24	female	caucasian
GSM474795	30	female	caucasian
GSM474796	40	male	caucasian
GSM474797	27	female	caucasian
GSM474798	58	male	caucasian
GSM474799	42	female	african american
GSM474800	49	female	caucasian
GSM474801	52	female	caucasian
GSM474802	64	female	caucasian
GSM474803	36	male	african american
GSM474804	77	female	caucasian
GSM474805	58	male	caucasian
GSM474806	40	male	caucasian
GSM474807	68	male	caucasian
GSM474808	73	female	caucasian
GSM474809	35	female	caucasian
GSM474810	27	female	caucasian
GSM474811	48	female	caucasian
GSM474812	47	male	caucasian
GSM474813	45	female	caucasian
GSM474814	47	female	african american
GSM474815	29	female	african american
GSM474816	71	female	caucasian
GSM474817	77	male	caucasian
GSM474818	36	female	caucasian
GSM474819	45	female	african american
GSM474820	62	male	caucasian
GSM474821	52	male	caucasian
GSM474822	50	male	caucasian
GSM474823	63	male	african american
GSM474824	36	male	caucasian
GSM474825	84	female	african american
GSM474826	58	male	african american
GSM474827	49	male	caucasian
GSM474828	52	Female	caucasian
GSM474829	30	female	caucasian
GSM474830	49	male	caucasian
GSM474831	67	male	african american
GSM474832	50	female	caucasian
GSM474833	33	female	caucasian
GSM474834	43	female	african american
GSM474835	38	female	african american
GSM474836	35	female	caucasian
GSM474837	50	male	caucasian
GSM474838	45	male	caucasian
GSM474839	56	male	caucasian
GSM474840	43	male	caucasian
