# Supplementary material for: Identification of key genes related to lymphangiogenesis in venous thromboembolism through transcriptomics and verification by RT-qPCR
Source: Front Med (Lausanne). 2025 Oct 24;12:1659881. doi: 10.3389/fmed.2025.1659881 (PMC12592171; doi:10.3389/fmed.2025.1659881)
Supplement: Supplementary file 1 [file Data_Sheet_2.ZIP › Supplementary Table/Supplementary Table 10.csv]

	ID	Description	setSize	enrichmentScore	NES	pvalue	p.adjust	qvalue	rank	leading_edge	core_enrichment
hsa03040	hsa03040	Spliceosome	103	0.576702540772519	2.74112007444112	6.80793652147943e-14	1.13352143082633e-11	7.88287386697619e-12	626	tags=49%, list=15%, signal=42%	4670/6430/3192/3190/9716/11325/51729/9775/10523/1655/9416/22916/9785/9128/5093/22985/10915/10594/27339/9879/10992/6625/6426/1665/55696/23451/9984/58517/11338/3178/6432/4686/6429/10285/9410/23350/8449/1659/24148/220988/6628/10291/10929/6431/26121/6434/23450/3305/6627/51340
hsa04080	hsa04080	Neuroactive ligand-receptor interaction	257	-0.423994736588098	-2.48969449861224	5.43727796338647e-16	1.81061356180769e-13	1.25915910731055e-13	1730	tags=68%, list=42%, signal=42%	2916/680/2891/153/5029/3358/5739/1902/5645/5340/2893/2901/6754/1138/2564/4887/886/2913/7253/8484/1146/1392/136/2566/5644/151/2903/4886/9002/4142/4852/4985/2563/2562/1269/2559/5028/5733/2902/2899/2862/4543/183/134/3361/3357/7201/1141/3352/9934/64106/1815/3354/2740/553/140/554/2567/2892/5027/6870/2925/2569/4829/4158/55584/2690/2914/2743/10800/6344/4988/152/2359/3953/9248/1140/3356/3952/1134/2906/33…
hsa03010	hsa03010	Ribosome	82	-0.505237644508601	-2.42481972082532	0.00000000360511788248952	0.000000400168084956337	0.000000278289801455332	933	tags=49%, list=23%, signal=38%	6129/6128/6159/6122/25873/6218/6176/6152/9349/51187/51065/6144/6138/6189/51121/6164/6165/6203/6205/6201/6232/6157/6222/6160/6170/6175/6193/6156/6155/6227/3921/6133/6204/2197/6171/6235/28998/11224/6210/140801
hsa00190	hsa00190	Oxidative phosphorylation	88	-0.474795249987216	-2.32810460890332	0.0000000260821137867728	0.00000217133597274883	0.00000151001711397106	847	tags=50%, list=21%, signal=41%	4710/7381/4702/50617/4717/4706/51382/479/27068/4709/1346/9377/525/6390/9167/4708/64077/1345/27089/29796/4707/4696/1349/1327/4722/1537/4726/4714/4700/8992/4718/9550/4712/1350/1347/4701/4695/1329/4697/1337/4713/9296/1340/10975
hsa03013	hsa03013	Nucleocytoplasmic transport	12	0.790978582328096	2.24454323969309	0.0000149301917749937	0.000310734616317056	0.000216094880953856	376	tags=67%, list=9%, signal=61%	7329/9775/7175/22916/22985/59343/9984/4686
hsa05235	hsa05235	PD-L1 expression and PD-1 checkpoint pathway in cancer	76	0.47598400534331	2.1464267401739	0.00000784161336860038	0.000216998445987718	0.000150907722830087	995	tags=54%, list=24%, signal=42%	5604/3716/5293/2475/3725/3551/5335/2353/1459/4775/5777/5894/208/3460/5588/5534/916/919/6198/207/1432/148022/3091/7189/6774/8517/5781/10125/920/7097/3932/7535/1460/5533/940/4772/6772/5595/7099/4215/5532
hsa04659	hsa04659	Th17 cell differentiation	90	0.459655454360723	2.1296751030605	0.00000206539909988526	0.0000764197666957546	0.0000531447721607903	1131	tags=53%, list=28%, signal=40%	3326/3716/7048/2475/3725/3551/5335/4089/3566/2353/4775/3119/6776/3460/4088/6777/5588/7040/5534/5914/916/919/1432/3560/6778/3091/4087/6774/8517/5601/920/3561/3932/7535/5533/4772/3123/6772/5595/3572/5532/3112/3554/3553/4790/7297/5970/3718
hsa04662	hsa04662	B cell receptor signaling pathway	66	0.465202660875857	2.05387335184183	0.0000586041062833851	0.00078060669569469	0.000542859089782936	1072	tags=55%, list=26%, signal=41%	5604/1380/5293/3725/3551/6654/2353/4775/5777/5894/208/29760/5534/5336/207/3636/5880/10892/6655/3635/8517/975/8915/7409/930/10451/25780/5533/5579/4772/5595/5532/7410/933/973/4790
hsa05033	hsa05033	Nicotine addiction	31	-0.52463596908836	-2.03716723121297	0.000602366937130062	0.00477590928724549	0.00332132145785999	1827	tags=84%, list=44%, signal=47%	2558/2556/2891/2893/2564/2566/2903/2563/2562/2559/2902/1141/2567/2892/2569/2906/2554/2890/2555/55879/2561/2904/2905/1137/774/2570
hsa04120	hsa04120	Ubiquitin mediated proteolysis	117	0.417942767811417	2.03011413133588	0.00000912305778927345	0.000216998445987718	0.000150907722830087	735	tags=38%, list=18%, signal=32%	8924/7329/8925/57154/23291/51366/9690/55585/64682/55070/27339/8916/6502/89910/9063/4281/8454/23221/8452/4214/7326/9354/10401/23759/7317/10055/8451/26091/55236/8453/8697/29882/23295/7189/51588/55120/8881/10277/9021/6477/51465/11060/10054/22954
hsa04714	hsa04714	Thermogenesis	132	-0.382883854574139	-2.02309705742207	0.00000125273107730071	0.0000521449310926422	0.0000362632680271259	847	tags=41%, list=21%, signal=34%	4710/10488/5600/2885/7381/4702/112/4717/90993/4706/9586/5571/4709/1346/353500/9377/1268/6390/9167/26291/5593/27330/4708/1345/27089/155/4217/29796/4707/4696/6199/1349/1327/4722/1537/4726/5562/4714/23305/4700/4718/5565/4712/1350/1347/4701/4695/1329/4697/1337/3845/4713/1340/10975
hsa05166	hsa05166	Human T-cell leukemia virus 1 infection	186	0.389123767904844	2.01646647654441	0.00000010862095112985	0.00000723415534524801	0.00000503086510496148	997	tags=42%, list=24%, signal=33%	6908/1017/5604/894/3716/2005/2113/5293/7157/64682/7048/3725/3689/3551/1387/113/545/4089/2353/3106/581/4775/3119/208/4214/6776/3107/2648/4088/3134/896/6777/3383/7040/5534/7416/7094/890/4791/916/11200/3135/6722/2114/7417/207/2033/8697/29882/3560/6416/7132/8881/3105/4087/3133/8517/5601/920/9020/115/3561/3932/5533/293/4772/6688/3123/1385/5595/5566/3683/472/109/5971/4215/5532/3112
hsa00860	hsa00860	Porphyrin metabolism	26	-0.543416624983458	-2.00519115194908	0.00110057530999555	0.00773049388172399	0.00537603494224523	424	tags=38%, list=10%, signal=35%	10941/3052/212/2235/5498/644/7390/645/7389/3145
hsa05135	hsa05135	Yersinia infection	116	0.410783592840307	1.99708085604239	0.00000681667964638904	0.000216998445987718	0.000150907722830087	1204	tags=52%, list=29%, signal=38%	5604/5293/8394/8874/1399/3937/60/3725/3551/9138/387/5335/9844/23118/2353/4775/9815/208/10552/10092/6197/207/5747/1432/148022/5880/6416/7189/2212/2185/10454/382/8517/4210/5601/920/7409/3661/3932/10451/3688/7535/4772/114548/5595/7099/9475/7410/5829/3553/4790/5970/6714/7454/4615/3676/5290/5291/925/6093
hsa04612	hsa04612	Antigen processing and presentation	69	0.445203118263197	1.97245160632847	0.000123382529302682	0.00124504188659979	0.000865842310896015	921	tags=38%, list=22%, signal=30%	3326/2923/4800/3309/5994/3106/6892/972/3119/5641/5993/3107/3134/3135/6891/3305/3308/3105/3303/3133/4802/920/10197/6890/3123/1385
hsa05203	hsa05203	Viral carcinogenesis	133	0.395502994526844	1.96947763988318	0.00000876276246699036	0.000216998445987718	0.000150907722830087	958	tags=41%, list=23%, signal=32%	7187/6908/3190/1017/894/3716/7188/7533/7529/2968/5934/5293/7157/3725/1387/387/6502/3106/581/7534/6776/3107/3065/2648/3134/896/6777/890/4791/3135/6722/10971/2934/2033/3066/3105/6774/3133/8517/1654/9114/1027/87/22938/5315/3661/1232/1385/5595/10379/5566/1234/3572/81
hsa04740	hsa04740	Olfactory transduction	66	-0.431535628859895	-1.96904802946899	0.0000665704970396901	0.000831726813232471	0.000578409669388789	1319	tags=62%, list=32%, signal=43%	26658/51764/4995/4991/26189/26664/26707/4992/26692/26333/4993/26659/26716/8386/3000/81797/8387/442186/8383/1261/10798/135948/8590/5136/815/5137/5593/26529/810/6543/816/26212/56656/5138/390892/26476/26211/8392/26539/26532/51806
hsa04666	hsa04666	Fc gamma R-mediated phagocytosis	82	0.426964420558496	1.9593776906119	0.0000510317582337428	0.000727993423277851	0.000506270122083538	1183	tags=52%, list=29%, signal=38%	5604/5578/5293/8394/1399/5580/5335/5894/4082/208/10552/65108/2214/10092/5336/2934/6198/207/3636/5880/2212/1785/3055/9846/382/3635/7408/7409/10451/653361/5579/2215/5595/3985/8936/7410/1072/56848/8398/5058/7454/5290/5291
hsa05012	hsa05012	Parkinson disease	177	-0.352161922747789	-1.94373849697266	0.000000511897579364566	0.0000243516991326286	0.0000169349575128127	849	tags=38%, list=21%, signal=32%	7345/4710/7381/4702/6622/7419/7054/5700/4717/5691/11315/4706/1649/5693/5683/4709/1346/815/9377/6390/9167/79861/5689/6570/810/4708/816/51807/2861/1345/22926/7316/598/27089/4217/5686/29796/4707/4696/1349/1327/4722/1537/4726/4128/4714/65018/4700/4718/51806/5694/4712/5695/1350/5688/27429/1347/7332/4701/4695/5714/1329/4697/7327/1337/4713/1340/10975
hsa05168	hsa05168	Herpes simplex virus 1 infection	137	0.384107003352893	1.91609755618804	0.00000793603679840352	0.000216998445987718	0.000150907722830087	1004	tags=41%, list=24%, signal=32%	7187/6430/3716/7188/2923/57506/5293/7157/9451/5499/2475/6773/3551/6426/7248/317/23118/3106/581/6892/972/3119/208/6432/3460/3107/6429/3134/596/10929/3135/6431/6891/207/148022/7189/7132/9021/3105/10454/64135/3133/8517/5781/7249/7097/3661/6890/6428/3123/6772/10379/3690/330/3112/23586
hsa04613	hsa04613	Neutrophil extracellular trap formation	82	0.417255222677091	1.91482131821517	0.000110235904741273	0.0011841469767369	0.000823494025231924	1183	tags=54%, list=29%, signal=39%	5604/5578/5293/60/2475/3689/5335/2358/5894/208/3065/2214/1378/7416/5336/7417/207/51311/1432/5880/3066/2212/3684/6404/7097/653361/293/5579/1536/4688/2215/5595/7099/3683/3690/5330/4790/1535/728/5970/6714/2811/5290/5291
hsa04064	hsa04064	NF-kappa B signaling pathway	89	0.41309135703145	1.90817532137952	0.000115399428911616	0.00120087530711151	0.000835127446070909	1072	tags=48%, list=26%, signal=36%	7187/7329/10913/8737/7188/142/3551/5335/23118/1459/29760/4050/3383/5588/596/5336/4791/148022/10892/7189/51588/7132/929/10454/8517/9020/8915/3932/5743/7535/1460/5579/959/7706/7099/472/5971/330/23586/3554/2919/3553/4790
hsa03015	hsa03015	mRNA surveillance pathway	26	0.538680139208716	1.89863380532204	0.0015642499387585	0.00982821187936946	0.00683485574035492	593	tags=35%, list=14%, signal=30%	9775/22916/22985/5499/5518/4686/8189/64895/5527
hsa05140	hsa05140	Leishmaniasis	70	0.424948743876376	1.88100188785796	0.000271789561249272	0.00258588353988593	0.00179830687142375	1159	tags=53%, list=28%, signal=39%	3716/3725/3689/23118/2353/5777/3119/3460/65108/2214/1378/7040/1432/7189/2212/9103/10454/3684/7097/5743/653361/3688/5579/1536/4688/2215/3123/6772/5595/7099/3112/3553/4790/1535/5970/4615/3676
hsa04660	hsa04660	T cell receptor signaling pathway	111	0.388539880525647	1.87624879128084	0.0000524679944704757	0.000727993423277851	0.000506270122083538	898	tags=41%, list=22%, signal=33%	5604/3702/5293/3937/3725/3551/387/5335/6654/5518/2353/4775/5777/5894/8440/208/5588/5534/916/919/207/1432/5527/5170/10892/1326/5062/6655/29851/8517/5781/10125/5601/920/5516/9020/8915/7409/3932/10451/7535/5533/940/4772/959
hsa05161	hsa05161	Hepatitis B	148	0.374662191190852	1.8744072373623	0.000012695574256039	0.000281841748484066	0.00019600184816341	727	tags=32%, list=18%, signal=28%	7187/1017/5604/3716/5578/57506/7529/5293/7157/843/7048/3725/6773/3551/1387/6654/4089/317/23118/2353/581/7534/4775/5894/208/4214/6776/4088/537/6777/7040/596/890/10971/207/2033/1432/148022/6778/6416/7189/2185/10454/6655/64135/6774/8517/1654
hsa04742	hsa04742	Taste transduction	53	-0.424474867117088	-1.87387324869174	0.000806479480594075	0.00596794815639616	0.00415030375978238	1444	tags=58%, list=35%, signal=38%	2559/5028/50832/3352/51764/3354/50839/2914/6337/50837/9568/2554/6340/2911/5024/112/50831/22953/2555/50838/6338/5136/50836/5137/3351/954/40/2784/775/50834/3350
hsa05206	hsa05206	MicroRNAs in cancer	122	0.379997330088225	1.85939247883311	0.0000674373091810111	0.000831726813232471	0.000578409669388789	712	tags=34%, list=17%, signal=29%	1786/3190/7329/5604/894/4363/5578/5293/7157/1399/3667/2475/25/3551/1387/387/5335/6654/5894/4082/4851/5243/2744/3065/7976/960/596/5336/4853/7430/2033/994/3066/1942/1788/4194/10253/8660/6655/3162/6774
hsa00970	hsa00970	Aminoacyl-tRNA biosynthesis	12	0.653296958736289	1.85384700041771	0.0034393871413282	0.017620244893266	0.0122536869812503	379	tags=50%, list=9%, signal=46%	55699/23438/2193/23395/55157/79731
hsa00562	hsa00562	Inositol phosphate metabolism	54	0.435993741193907	1.84730431998916	0.000587403802078997	0.00477086502664161	0.00331781351623567	1056	tags=48%, list=26%, signal=36%	8776/5297/3633/3631/5293/8394/3707/5335/56623/64768/5287/5336/5294/8867/3636/51477/200576/3635/4952/79837/9562/3632/3628/5286/5330/8396
hsa04070	hsa04070	Phosphatidylinositol signaling system	70	0.415331038612896	1.83842987883767	0.000506390888698004	0.00443758331411672	0.00308603865688534	1056	tags=43%, list=26%, signal=32%	8776/8527/5297/3633/5578/3631/5293/1606/8394/3710/3707/5335/56623/64768/5287/5336/8867/3636/8525/200576/3635/4952/79837/5579/3632/3628/5286/5330/8526/8396
hsa04380	hsa04380	Osteoclast differentiation	111	0.3797181193351	1.83364874016552	0.000101721385678004	0.00112910738102585	0.000785217714005646	1123	tags=49%, list=27%, signal=36%	5604/3716/5293/3710/7048/3937/3725/6773/3551/23118/2353/488/208/3460/29760/814/2214/7040/5534/5336/4791/207/1432/7189/2212/9103/7132/9846/9021/10454/8517/5601/9020/3932/653361/5533/4688/4772/6688/2215/1385/6772/5595/10379/3690/5971/5532/3554/3553/4790/1535/7297/5970/489
hsa03018	hsa03018	RNA degradation	44	0.454338435014513	1.83318373957644	0.00188529515664063	0.0108241946062298	0.00752749427333828	555	tags=39%, list=14%, signal=34%	5073/4850/3313/9337/3329/28960/23019/6499/2023/22894/5213/4849/80153/23644/2026/5214/5211
hsa03050	hsa03050	Proteasome	39	-0.44826246503842	-1.83287204660714	0.00242784263182559	0.0128328824825067	0.00892440065165632	1044	tags=46%, list=25%, signal=35%	5710/5696/23198/5701/3458/5700/5699/5691/5693/5683/5689/9491/5686/51371/5694/5695/5688/5714
hsa05169	hsa05169	Epstein-Barr virus infection	178	0.355089675014489	1.83154052640147	0.0000188749196859172	0.000369726367965319	0.000257119648972246	1016	tags=38%, list=25%, signal=30%	7187/1017/894/3716/8737/7188/2923/57506/1380/5293/7157/3725/6773/3551/5709/6502/317/23118/3106/581/6892/3119/208/9612/3107/3065/29760/3134/896/960/3383/596/890/5336/4791/916/919/3135/6891/207/1432/6416/7189/3066/3105/10454/6774/3133/8517/5707/5601/1027/9020/22938/7097/930/3661/6890/3123/6772/10379/5718/3683/5971/4193/3112/23586/9541
hsa04658	hsa04658	Th1 and Th2 cell differentiation	80	0.401780041333641	1.82781054446529	0.000564268026015871	0.00469753131658212	0.0032668148874603	997	tags=42%, list=24%, signal=33%	3716/9794/3725/3551/5335/3566/2353/4775/4851/3119/6776/3460/6777/5588/5534/916/919/4853/1432/3560/6778/8517/5601/920/3561/3932/7535/5533/4772/3123/6772/5595/5532/3112
hsa00020	hsa00020	Citrate cycle (TCA cycle)	30	0.49893380188311	1.82724754154642	0.00228663949267205	0.0122814669525773	0.00854092849554926	797	tags=47%, list=19%, signal=38%	47/1743/5160/6389/1737/50/48/4967/6391/3419/4191/3421/1431/8801
hsa00982	hsa00982	Drug metabolism - cytochrome P450	51	-0.419971285763894	-1.82457309647387	0.0022188182475425	0.0121125651874041	0.00842346875684813	1671	tags=67%, list=41%, signal=40%	2948/2950/4129/7366/79799/1559/1576/130/2953/2327/125/7363/54658/2326/1557/2941/1549/124/131/128/218/2949/1558/373156/2328/1548/2329/10941/2940/4258/1544/4259/4128/9446
hsa04110	hsa04110	Cell cycle	124	0.371627615660281	1.81869777525798	0.000101533226226726	0.00112910738102585	0.000785217714005646	832	tags=35%, list=20%, signal=29%	4172/1017/894/4999/7533/7529/5934/7157/64682/4171/8243/25/1387/6502/545/4089/5518/7534/8454/3065/1875/4088/896/5885/7040/9126/890/11200/8317/10971/2033/994/8697/29882/5527/3066/4176/8881/4087/5516/1027/4998/5591/4175
hsa04218	hsa04218	Cellular senescence	121	0.372512400511373	1.81744412920781	0.000159027796324179	0.00155753694635152	0.00108316146103156	773	tags=34%, list=19%, signal=28%	1017/5604/894/5481/23291/2113/5934/5293/7157/2308/3710/7048/5499/2475/545/7248/3106/4775/5894/208/3107/1875/4088/3134/896/7040/5534/7416/890/11200/3135/7417/207/1432/10111/3105/4087/3133/7249/824/823
hsa05022	hsa05022	Pathways of neurodegeneration - multiple diseases	326	-0.29875572973975	-1.81107405953409	0.000000334619626270706	0.0000185713892580242	0.0000129151434700974	860	tags=33%, list=21%, signal=28%	2882/7345/4710/5600/2911/2890/7381/4702/6622/9001/779/7419/3552/10297/7477/81029/4842/5700/5582/7481/4717/5691/11315/4706/1649/5693/5683/4709/5609/1346/815/9377/6390/1133/9167/79861/5689/810/4708/2915/7855/5605/816/2877/7482/2904/51807/2861/1345/22926/637/3028/7316/598/27089/1020/487/4217/5686/2905/29796/775/7475/4707/4696/10540/1349/1327/4722/1537/4726/4714/84516/27121/65018/27035/4700/4718/774/…
hsa04260	hsa04260	Cardiac muscle contraction	66	-0.396668488675463	-1.80995323153826	0.000675578620910543	0.00523180652937699	0.00363836711383891	1401	tags=56%, list=34%, signal=38%	784/6546/6262/486/7168/778/482/7388/785/4624/7137/7139/7385/10369/4633/7381/779/781/4634/1346/9377/9167/6543/1345/27089/487/29796/775/1349/1327/1537/1350/1347/1329/1337/1340/10975
hsa04141	hsa04141	Protein processing in endoplasmic reticulum	62	0.412924953134368	1.80274855146047	0.0013379925764923	0.00891103055943872	0.00619701824901697	773	tags=39%, list=19%, signal=32%	57134/3326/5887/9601/2923/3703/23193/3309/9451/7184/1650/581/7841/8454/7326/55176/596/3305/10277/51465/3303/5601/824/823
hsa04919	hsa04919	Thyroid hormone signaling pathway	86	0.388692816765862	1.79704245249257	0.000755135397820917	0.00571500198805376	0.00397439683063641	619	tags=31%, list=15%, signal=27%	5604/476/5578/5293/7157/2308/60/2475/1387/5335/1499/5894/488/4851/208/3065/2648/5336/5213/4853/207/5214/5211/2033/5170/3091/3066
hsa00980	hsa00980	Metabolism of xenobiotics by cytochrome P450	50	-0.414149087501891	-1.79662847387283	0.00221374086024835	0.0121125651874041	0.00842346875684813	1671	tags=64%, list=41%, signal=38%	2948/2950/7366/79799/1559/1576/130/2953/1553/125/1543/7363/54658/2941/1549/124/131/128/218/2949/373156/1545/874/1548/3290/10941/2940/4258/1544/4259/1645/9446
hsa00140	hsa00140	Steroid hormone biosynthesis	44	-0.421371796037288	-1.7870464239415	0.00203154696682124	0.0114661888127369	0.00797395776450801	1895	tags=75%, list=46%, signal=41%	54490/51478/79644/1551/6820/9420/6783/7366/79799/1576/3291/1584/1543/7363/3293/6716/54658/3292/3284/1581/1586/1545/3294/3283/1109/3290/10941/6715/1544/412/8644/1645/1646
hsa05221	hsa05221	Acute myeloid leukemia	62	0.408798014393135	1.78473115439775	0.00163899578778832	0.0101071406913613	0.00702883183846844	724	tags=39%, list=18%, signal=32%	51176/6932/5604/11040/5293/8864/2475/3551/6654/5467/5894/208/6776/3815/6777/5914/890/6198/207/929/6655/6774/8517/3684
hsa05016	hsa05016	Huntington disease	211	-0.313075830943407	-1.78459615056576	0.0000207434159786702	0.000383753195605398	0.000266874357620318	860	tags=35%, list=21%, signal=29%	2882/4710/10488/2890/7381/4702/9001/7419/5700/4717/5691/9519/90993/4706/5693/5683/9586/4709/5609/1346/9377/6390/9167/6506/79861/5689/4708/2915/2877/2904/51807/1345/27089/4217/5686/7052/29796/5438/4707/4696/10540/5435/1349/163/1327/4722/1537/4726/4714/84516/4700/4718/5441/774/5694/4712/5695/1350/5688/1347/5439/4701/4695/5714/1329/4697/2876/7019/1175/1212/1337/4713/1340/10975
hsa05216	hsa05216	Thyroid cancer	34	0.469119186036259	1.7840265951161	0.00505634466648201	0.0244821855602396	0.0170257019859419	282	tags=26%, list=7%, signal=25%	51176/6932/5604/10342/7175/7157/1499/581/8030
hsa05208	hsa05208	Chemical carcinogenesis - reactive oxygen species	162	-0.325030684064555	-1.78075697527317	0.0000350390744587109	0.000539187519277042	0.000374968402847951	597	tags=30%, list=15%, signal=27%	4709/5609/1109/1346/9377/6390/9167/4708/10327/8503/5605/2940/1345/27089/4217/2309/29796/4258/4707/4696/1349/1544/1327/4722/1537/4726/4259/4714/8644/27035/4700/4718/4712/1350/1645/1646/1347/673/4701/4695/1329/4697/9446/572/1337/3845/4713/1340/10975
hsa03030	hsa03030	DNA replication	34	0.466103955019377	1.7725598879665	0.00552513827186102	0.0262838720647103	0.018278652929465	930	tags=47%, list=23%, signal=37%	4172/6117/54107/4171/3978/5422/5981/4176/5424/5983/5426/4175/5425/1763/4174/4173
hsa05131	hsa05131	Shigellosis	164	0.348871898237716	1.77076067606011	0.0000356219982705553	0.000539187519277042	0.000374968402847951	1072	tags=43%, list=26%, signal=33%	30849/5481/8737/7188/23291/5293/7157/2308/3710/1399/5580/60/2475/3725/3551/387/5335/9844/23118/581/3099/8454/208/10552/7414/960/10092/5588/596/7416/7094/5336/1729/9181/6198/207/5747/1432/10892/3059/7189/375/7132/929/10454/382/8517/5216/5601/824/823/87/8915/3661/3688/114548/5595/7099/81/9475/8936/5217/472/4193/7307/3554/5330/5829/3553/8678/4790
hsa00532	hsa00532	Glycosaminoglycan biosynthesis - chondroitin sulfate / dermatan sulfate	16	0.556885771904245	1.73627146657422	0.0102015644543369	0.0430015311809391	0.0299046526309676	1161	tags=69%, list=28%, signal=50%	64131/54480/55790/22856/26229/51363/55454/55501/10090/56548/29940
hsa01210	hsa01210	2-Oxocarboxylic acid metabolism	25	0.497278437818861	1.73471687767825	0.00676145374696927	0.030843343804668	0.0214494567315535	745	tags=44%, list=18%, signal=36%	1743/5160/1737/594/50/48/4967/2805/3419/3421/1431
hsa05014	hsa05014	Amyotrophic lateral sclerosis	196	-0.308044905775107	-1.73323296655668	0.0000341835757832061	0.000539187519277042	0.000374968402847951	860	tags=35%, list=21%, signal=29%	2882/4710/5600/2890/7381/4702/9001/4842/5700/4717/5691/4706/1649/5693/5683/4709/1346/9377/6390/9167/6506/79861/5689/4708/2877/2904/51807/1345/22926/637/598/27089/4217/5686/2066/2905/29796/4707/4696/10540/1349/1327/4722/1537/4726/4714/84516/65018/4700/4718/5694/4712/5695/1350/5688/1347/4701/4695/5714/1329/4697/2876/10010/25978/572/1337/4713/1340/10975
hsa05162	hsa05162	Measles	116	0.356366426325184	1.73252432705348	0.000547530365182906	0.00467506696425404	0.00325119245182832	948	tags=38%, list=23%, signal=30%	7187/1017/894/3716/57506/5293/7157/9451/3725/6773/3551/317/23118/2353/4478/581/1459/208/6776/896/6777/596/916/27113/207/103/3560/3305/7189/3303/64135/6774/4179/8517/5601/1027/7097/3561/3661/1460/940/6772/10379/7099
hsa04722	hsa04722	Neurotrophin signaling pathway	108	0.357363199634276	1.71519895105558	0.00114600420673577	0.00778815103761248	0.00541613158929902	762	tags=33%, list=19%, signal=28%	5604/5293/7157/1399/5580/3667/3725/10782/25/3551/387/5335/10019/6654/581/57498/2889/5894/818/208/4214/10603/814/9500/596/5336/6197/25970/207/1432/5170/7189/2549/6655/5781/5601
hsa04932	hsa04932	Non-alcoholic fatty liver disease	130	-0.323062155922472	-1.70905564885416	0.00045447185520421	0.00409024669683789	0.00284448956315579	847	tags=36%, list=21%, signal=30%	4710/5600/7381/4702/3552/4717/998/4706/1649/5571/4709/1346/9377/6390/9167/4708/10062/8503/1345/637/27089/4217/29796/4707/4696/1349/1327/4722/1537/4726/5562/4714/4700/4718/5565/4712/1350/1347/4701/4695/1329/4697/2932/1337/4713/1340/10975
hsa05210	hsa05210	Colorectal cancer	81	0.370752671359048	1.69832468187274	0.00174222044583215	0.0103599894368233	0.00720467101659913	817	tags=37%, list=20%, signal=30%	51176/6932/5604/5293/7157/7048/2475/3725/387/6654/4089/1499/2353/581/2956/5894/208/4088/7040/596/4436/6198/27113/207/5880/4087/6655/5601/4292/26060
hsa05152	hsa05152	Tuberculosis	147	0.337736876132792	1.68840604765429	0.000328781862521558	0.00304123222832441	0.00211497104546031	997	tags=40%, list=24%, signal=32%	3716/51606/4800/843/3313/5994/3689/1387/387/3916/317/3329/581/972/5894/3119/818/208/5878/3460/5993/5868/2214/1378/537/7040/596/5534/207/2033/1432/10892/7189/2212/3587/5869/3920/9103/7132/929/3684/64127/23545/4802/5601/9114/8915/7097/5533/3687/2215/3123/1385/6772/5595/7099/535/5532/3112
hsa05204	hsa05204	Chemical carcinogenesis - DNA adducts	47	-0.391070641108389	-1.66717897259784	0.00779460314277082	0.0338510182080924	0.0235410905825204	1671	tags=64%, list=41%, signal=38%	2948/2950/7366/79799/1559/1576/2953/1553/1543/7363/9/54658/1557/2941/1549/2949/1558/373156/64816/1545/1562/1548/3290/10941/2940/4258/1544/4259/1646/9446
hsa05010	hsa05010	Alzheimer disease	277	-0.279680098536996	-1.66254217258137	0.0000246494649561783	0.000432014306863546	0.000300436691986661	809	tags=30%, list=20%, signal=26%	7381/4702/6622/779/7419/3552/10297/7477/81029/4842/5700/7481/4717/5691/4706/1649/5693/4023/5683/4709/348/5609/1346/9377/6390/1133/9167/79861/5689/810/4708/2915/7855/8503/5605/7482/2904/51807/1345/22926/637/3028/27089/1020/487/4217/5686/2905/29796/775/7475/4707/4696/1349/1327/4722/1537/4726/4714/27121/27035/4700/4718/51806/5694/4712/5695/1350/5688/1347/673/4701/4695/5714/1329/4697/572/2932/324/133…
hsa05132	hsa05132	Salmonella infection	159	0.328281513996741	1.66146700348584	0.000958411297578459	0.00693806439333971	0.00482495390085265	732	tags=30%, list=18%, signal=25%	51176/3326/6932/5604/8737/5293/203068/60/3725/3551/387/9844/7184/1499/23118/2353/581/51164/5894/3071/208/10552/5878/5868/10376/1778/10092/596/5287/2316/5294/399/81027/207/84790/1432/6416/7189/1785/5869/375/7132/929/10454/382/8517/5216
hsa05020	hsa05020	Prion disease	205	-0.292210706381408	-1.65882431300732	0.0000889163491726549	0.00105746943837479	0.000735398376615943	847	tags=32%, list=21%, signal=27%	4710/10488/5600/7381/4702/779/7419/3552/5700/4717/5691/90993/4706/1649/5693/5683/9586/4709/1346/9377/6390/9167/733/79861/5689/4708/8503/2904/51807/3915/1345/27089/713/5686/2905/29796/775/4707/4696/1349/1327/858/4722/1537/4726/4714/4700/4718/774/5694/4712/5695/1350/5688/1347/4701/4695/5714/1329/4697/572/2932/1337/4713/1340/10975
hsa04935	hsa04935	Growth hormone synthesis, secretion and action	104	0.341673829075986	1.62305228725927	0.00296251979235313	0.0154143607945874	0.0107196439854883	979	tags=36%, list=24%, signal=28%	5604/5578/5293/3710/1399/3667/2475/1387/5335/113/6654/2353/5894/208/4214/6776/6777/5336/207/5747/2033/1432/6416/9021/8660/6655/2778/6774/5601/115/5579/1385/6772/5595/5566/109/2771
hsa05231	hsa05231	Choline metabolism in cancer	77	0.357882697836445	1.61716808803403	0.00425362156047264	0.0213551370933002	0.0148510515584828	762	tags=32%, list=19%, signal=27%	5604/8527/5578/5293/1606/8394/2475/3725/5335/6654/7248/2353/6667/5894/208/1119/6198/207/8525/5170/5880/3091/6655/7249/5601
hsa04145	hsa04145	Phagosome	120	0.33131338698158	1.61617410377463	0.00167097699963149	0.0101170061977688	0.00703569263002732	997	tags=42%, list=24%, signal=33%	51606/203068/60/3689/3916/523/3106/3119/5878/5868/3107/10376/2214/537/3134/1778/55176/3135/9146/81027/6891/84790/2212/200576/5869/3920/9103/929/3105/534/3133/3684/23545/9114/7097/526/653361/3688/6890/1536/4688/2215/3123/155066/7099/23673/3690/535/8417/3112
hsa04723	hsa04723	Retrograde endocannabinoid signaling	110	-0.315480964197273	-1.61366203846934	0.00155098598330199	0.00982821187936946	0.00683485574035492	847	tags=35%, list=21%, signal=28%	4710/2792/5600/2911/2890/4702/112/779/2555/2790/5582/4717/4706/2787/4709/1268/55879/4708/2915/2561/2784/2791/775/4707/4696/4722/4726/4714/55970/4700/4718/774/2570/4712/4701/4695/4697/4713
hsa05218	hsa05218	Melanoma	68	-0.347121541790302	-1.60814380841375	0.00429667923498833	0.0213551370933002	0.0148510515584828	1154	tags=49%, list=28%, signal=35%	2260/5154/1021/1870/999/2249/8817/2252/1869/2250/10912/5156/5155/2247/1871/1647/4286/5159/26291/8503/5605/8822/2246/8074/80310/27006/1029/3480/2248/595/673/572/3845
hsa05230	hsa05230	Central carbon metabolism in cancer	58	0.374646156287477	1.60736777328681	0.0103420145891722	0.0430486357274294	0.029937410652867	608	tags=29%, list=15%, signal=25%	5604/5160/5293/7157/2475/5894/3099/208/2744/3815/2539/5213/5223/207/5214/5211/3091
hsa05220	hsa05220	Chronic myeloid leukemia	71	0.355578598719925	1.58688182266493	0.0126195237083293	0.0494388399396902	0.0343813649019499	728	tags=34%, list=18%, signal=28%	5604/5293/7157/7048/1399/1487/25/3551/6654/4089/581/5894/208/6776/3065/4088/6777/7040/207/3066/9846/6655/8517/5781
hsa04625	hsa04625	C-type lectin receptor signaling pathway	83	0.346327254627507	1.58658235244023	0.00703787836958119	0.0315425195001439	0.0219356860756493	1253	tags=51%, list=31%, signal=36%	5293/3710/5580/3725/6773/3551/387/4775/5894/208/5534/5336/4791/207/1432/10892/8517/5781/5601/9020/8915/5743/5533/4772/114548/6772/5595/10379/5971/4193/5532/3553/4790/5970/6714/5058/22800/5290/5291/841/3709/7124
hsa04066	hsa04066	HIF-1 signaling pathway	95	0.336348282721151	1.56502379290939	0.010732351732044	0.043896774311929	0.0305272335976746	948	tags=41%, list=23%, signal=32%	5604/5578/5160/5293/2475/1387/5335/3099/818/208/3460/226/2023/596/5336/5213/230/2026/6198/207/5214/5211/2033/8453/5209/3091/3162/6774/2034/405/1027/5579/1536/8569/54583/5595/3945/1977/7099
hsa04210	hsa04210	Apoptosis	117	0.320767906246915	1.55809720733035	0.00956683764506316	0.0408430376385389	0.0284035665575424	787	tags=30%, list=19%, signal=25%	5604/1677/8737/142/5293/7157/843/3710/9451/60/3725/1439/3551/143/9131/317/2353/581/5894/10038/208/10376/596/1522/27113/207/84790/5170/6709/7132/8517/5601/824/823/9020
hsa04071	hsa04071	Sphingolipid signaling pathway	100	0.33151067643232	1.55623919104034	0.00507288529626586	0.0244821855602396	0.0170257019859419	1204	tags=45%, list=29%, signal=33%	5604/4363/5578/5293/7157/10672/387/5518/581/81537/1901/5894/208/596/207/1432/5527/5170/5880/7132/9846/8879/5601/5516/259230/6609/53637/5579/10558/5595/9475/2771/5330/8560/5519/4790/56848/5970/4846/5290/5528/5291/427/8698/6093
hsa05170	hsa05170	Human immunodeficiency virus 1 infection	174	0.302252447314286	1.55266693948827	0.00186915892784192	0.0108241946062298	0.00752749427333828	979	tags=37%, list=24%, signal=29%	5604/8737/7188/5578/2923/23291/2782/5293/7852/3710/1399/2475/3725/3551/5335/545/23118/2353/3106/581/6892/4775/5894/8454/208/2783/3107/3134/596/5534/5336/916/919/164/3135/6891/8451/6198/207/5747/1432/5880/7189/7132/5062/3105/2185/10454/3133/8517/5601/920/7097/3661/5533/6890/5579/4772/5595/1234/3985/7099/472/2771
hsa01230	hsa01230	Biosynthesis of amino acids	61	0.356401790010908	1.55101293594772	0.0108094158966312	0.043896774311929	0.0305272335976746	946	tags=39%, list=23%, signal=31%	5832/4548/5631/50/48/226/440/2023/5213/230/5223/2805/2026/5214/5211/4144/3419/3421/1431/27430/5315/5634/26227/2806
hsa01200	hsa01200	Carbon metabolism	96	0.329375567131166	1.53444131352074	0.00710417105859098	0.0315425195001439	0.0219356860756493	951	tags=38%, list=23%, signal=30%	1743/5160/6389/1737/5631/9563/2747/3099/50/48/226/2023/4967/2539/5213/230/5223/2805/2026/5214/5211/2821/6391/3419/4191/3421/26275/1431/1892/8801/5315/51/5634/26227/2806/2271
hsa04020	hsa04020	Calcium signaling pathway	203	-0.26898794644437	-1.52594786366335	0.00139570165010608	0.00911311077422207	0.00633755135239088	1433	tags=48%, list=35%, signal=33%	6263/5733/2902/777/4233/6546/3361/3357/7201/1956/6262/4916/2769/3791/553/8913/2253/8823/5027/6870/2925/778/10800/2260/492/108/5154/3356/2321/2906/3360/2263/3362/2249/4843/6865/8817/2252/83447/2250/1910/4803/2911/5024/4776/779/5156/7419/22953/57105/9630/5155/4842/2065/5582/887/624/4923/2247/148/5159/1909/5136/815/1133/5137/26291/2261/2149/810/2915/8822/6543/816/5731/6869/2246/2904/4915/8074/80310/…
hsa04060	hsa04060	Cytokine-cytokine receptor interaction	226	-0.258021834648792	-1.47595750946617	0.00111430542439265	0.00773049388172399	0.00537603494224523	1249	tags=42%, list=30%, signal=31%	8744/9180/8995/7042/55801/7043/3567/3441/2690/6367/6358/3625/3953/3565/6387/59067/9547/1437/3574/3952/6354/3444/1237/7850/83729/3576/3976/6364/51330/6352/3562/5197/3589/1270/6356/6346/55540/3449/6355/3458/3467/4803/6357/10563/3452/650/3552/6351/943/60401/3439/3605/269/58985/1271/29949/9966/353500/8793/3624/94/3442/5618/6362/1896/3451/8740/970/3606/6370/3627/6360/93/658/6373/6376/3448/7066/8200/35…
hsa05163	hsa05163	Human cytomegalovirus infection	198	0.278141278019066	1.45781980255291	0.00665646028743409	0.0307861288293827	0.0214096675911623	995	tags=35%, list=24%, signal=28%	5604/3716/8737/7188/5578/2923/2782/5293/7157/7852/3710/1399/2475/10672/3551/9138/387/113/6654/1499/7248/3106/581/6892/4775/6667/5894/208/2783/3107/3134/5534/3579/5734/3135/6891/6198/207/5747/1432/9826/5880/3587/7132/3105/2185/6655/2778/6774/3133/8517/7249/115/3661/5743/5533/6890/5579/4772/1232/1385/5595/5566/1234/9475/109/3690/2771/4193/5532
hsa05167	hsa05167	Kaposi sarcoma-associated herpesvirus infection	165	0.285302488783884	1.44829956327291	0.00598213034431534	0.0280570338684086	0.019511766875454	941	tags=33%, list=23%, signal=27%	51176/7187/6932/5604/3716/2782/5293/7157/3710/2475/3725/6773/3551/1387/5335/1499/2353/3106/581/4775/5894/208/2783/3107/3134/3383/5534/5336/5294/3135/207/2033/1432/148022/6416/3091/3055/7132/3105/6774/3133/8517/23533/5601/3661/5743/5533/4772/1232/1385/6772/5595/10379/1234/3572
hsa05130	hsa05130	Pathogenic Escherichia coli infection	143	0.288700011852731	1.43709863868739	0.011967402871397	0.0476639625345187	0.0331470578713264	962	tags=32%, list=23%, signal=26%	8737/4627/203068/60/10672/3725/25/3551/9138/387/23118/2353/581/4691/5777/3071/8440/10552/10376/10092/9181/81027/7430/84790/1432/9826/3059/7189/2212/375/7132/5062/10454/382/8517/5781/5601/3688/4628/24146/23191/114548/5595/7099/9475/8936
hsa04144	hsa04144	Endocytosis	165	0.275152055008029	1.39677225670343	0.0120233419005993	0.0476639625345187	0.0331470578713264	765	tags=30%, list=19%, signal=25%	57154/10015/26119/8394/7852/7048/161/57403/387/9727/23550/3106/9815/10552/3482/5878/5868/3107/8027/4088/57132/3949/3134/1213/10092/9135/55048/3579/3135/9146/9922/3560/3305/7189/1785/5869/375/80223/3105/26286/4087/116985/3303/2060/382/3133/9525/408/857
hsa05200	hsa05200	Pathways in cancer	466	0.232846076070928	1.35013484166237	0.00782741261868804	0.0338510182080924	0.0235410905825204	619	tags=20%, list=15%, signal=19%	51176/7187/3326/6932/10235/3655/1017/5604/894/11040/3716/7188/5578/10342/2782/2113/7175/5293/7157/2308/7852/7048/1399/1487/2475/10672/3725/25/6773/1439/3551/9138/1387/387/5335/113/7184/6502/6654/5727/4089/1499/317/3566/2353/581/5467/1441/6667/2956/8030/5894/4851/2323/818/8454/208/2783/6776/3460/3065/3815/2938/7976/4088/896/6777/7296/7040/596/5914/890/5336/4791/5734/1612/4436/4853/6198/27113/207/5…
