# Supplementary material for: Identification of key genes related to lymphangiogenesis in venous thromboembolism through transcriptomics and verification by RT-qPCR
Source: Front Med (Lausanne). 2025 Oct 24;12:1659881. doi: 10.3389/fmed.2025.1659881 (PMC12592171; doi:10.3389/fmed.2025.1659881)
Supplement: Supplementary file 1 [file Data_Sheet_2.ZIP › Supplementary Table/Supplementary Table 11.csv]

	ID	Description	setSize	enrichmentScore	NES	pvalue	p.adjust	qvalue	rank	leading_edge	core_enrichment
hsa03010	hsa03010	Ribosome	82	0.773642711639368	3.32293014892299	9.8934295698471e-27	3.29451204675908e-24	2.0411707323053e-24	508	tags=72%, list=12%, signal=64%	28998/6133/6156/6171/6155/6210/6204/3921/6157/6160/6170/140801/2197/11224/6201/6227/6222/6165/6235/6189/6193/6232/6175/6144/6164/6205/6218/9349/6152/51187/6129/6135/51065/6229/6203/51121/6224/6159/6136/6138/6122/6161/6128/6124/6125/6194/23521/6233/6173/6230/6202/6206/6134/6176/6137/6167/25873/9045/6166
hsa00190	hsa00190	Oxidative phosphorylation	88	0.628965836462897	2.71915989108662	2.42556997295858e-14	4.03857400497604e-12	2.50216691947307e-12	589	tags=60%, list=14%, signal=53%	10975/1340/4697/1337/1350/1347/4695/4713/4700/1349/9167/4718/4714/9550/9296/4701/27068/1329/4712/1345/27089/4722/1327/4708/4707/4706/7385/8992/29796/9377/10063/7388/7381/4702/51382/4717/4709/4726/4725/4710/5464/4729/6390/1353/7386/4711/54205/4696/1537/4724/64077/4694/529
hsa05012	hsa05012	Parkinson disease	177	0.494565440571982	2.37717497637358	8.73841825078506e-14	9.69964425837141e-12	6.00957886720656e-12	631	tags=44%, list=15%, signal=38%	10975/1340/4697/1337/1350/1347/7327/4695/4713/4700/1349/9167/4718/4714/4701/1329/5695/7419/4712/5688/1345/27089/5683/4722/1327/4708/4707/6647/11315/5689/4706/6622/7332/5714/598/5701/5694/3708/7385/29796/9377/7388/5693/27429/5686/7381/4702/10213/4717/4709/5567/65018/6233/4726/4725/4710/4729/6390/468/7386/4711/5685/4128/5710/7314/836/54205/4696/1537/4724/4694/51806/7054/7280/5713/83447/10383
hsa04666	hsa04666	Fc gamma R-mediated phagocytosis	82	-0.5751042466637	-2.25144708807853	0.0000000098152225897879	0.000000408558640299921	0.000000253129424684004	880	tags=55%, list=21%, signal=44%	3984/382/5337/5578/10093/8398/10095/7410/56848/4067/2215/5879/10092/5579/208/5058/7454/5595/6850/65108/2214/10552/3985/1072/1399/2212/653361/7409/5335/4082/1785/3635/3636/5336/7408/9846/5604/5880/2934/3055/8394/5894/207/5580/5293
hsa04714	hsa04714	Thermogenesis	132	0.480864445850385	2.21257016021669	0.00000000150057333681017	0.0000000832818201929643	0.0000000515986621078584	545	tags=38%, list=13%, signal=34%	10975/1340/4697/23305/1337/1350/1347/4695/4713/4700/1349/9167/4718/4714/4701/1329/4712/1345/27089/4722/1327/4708/4707/4706/7385/29796/9377/10063/7388/7381/3845/4702/4717/6194/4709/5567/4726/4725/4710/4729/6390/1353/7386/4711/5562/4696/4893/1537/5571/4724
hsa05016	hsa05016	Huntington disease	211	0.445118957374559	2.1970795115078	6.65394364263656e-12	0.000000000553940808249494	0.000000000343203408935991	664	tags=39%, list=16%, signal=35%	10975/1340/4697/1337/1350/1347/4695/4713/2876/1175/4700/1349/9167/4718/4714/9519/4701/1329/5695/5439/7419/4712/5688/1345/27089/5683/4722/1327/4708/4707/7019/6647/5440/5689/4706/5714/5701/5694/3708/1212/7385/29796/9377/7388/5693/5438/2882/5686/7381/4702/7052/10213/4717/4709/4726/84516/4725/4710/4729/6390/7386/4711/5685/5710/836/5441/774/54205/4696/163/1537/5435/4724/4694/5978/7280/5713/5289/83447/…
hsa05135	hsa05135	Yersinia infection	116	-0.52516601513388	-2.1715467849326	0.00000000332496899179835	0.00000015817352489555	0.0000000979990860740565	928	tags=50%, list=23%, signal=40%	5603/6347/3984/382/7099/6416/4772/5881/10458/10093/4790/7535/10454/10095/7410/4210/114548/3661/5970/3553/6714/23118/5879/10092/3678/208/1432/6195/4615/7454/920/5595/148022/3551/10552/4775/1399/2212/7189/5829/9815/7409/5335/2185/2353/8517/3725/5604/5880/8394/9844/8874/207/387/3937/9138/60/5293
hsa04613	hsa04613	Neutrophil extracellular trap formation	82	-0.54560543102751	-2.135963637989	0.000000150312186038281	0.00000312837237192172	0.0000019382360831252	874	tags=50%, list=21%, signal=40%	7099/2357/5578/4790/10533/7416/5970/6714/4689/2215/5879/51311/5579/208/3065/1432/728/3683/7097/4688/5595/6850/2214/5330/1535/2212/653361/5335/3684/2475/5336/1378/6404/5604/5880/2358/5894/207/3689/60/5293
hsa04380	hsa04380	Osteoclast differentiation	111	-0.512628309780112	-2.10083621975766	0.0000000745546694425705	0.00000193505954308401	0.00000119889891084073	664	tags=40%, list=16%, signal=34%	5970/3553/23118/9020/5971/489/1436/9103/4689/2215/5879/10379/208/1432/7048/9021/4688/4791/5595/6850/3551/2214/7297/488/1535/2212/7189/653361/6688/3710/2353/7040/5336/8517/9846/3725/5604/6773/3460/7132/207/3937/3716/5293
hsa05014	hsa05014	Amyotrophic lateral sclerosis	196	0.427164707944069	2.09785472706587	0.00000000140885613928412	0.0000000832818201929643	0.0000000515986621078584	664	tags=38%, list=16%, signal=33%	10975/1340/4697/1337/1350/1347/4695/4713/2876/4700/1349/9167/4718/4714/10010/4701/1329/5695/4712/5688/1345/27089/5683/4722/1327/4708/4707/6647/5689/4706/5714/25978/572/598/5701/5694/7385/29796/9377/7388/5693/2882/5686/7381/4702/10213/4717/4709/65018/4726/84516/4725/4710/4729/6390/468/7386/4711/5685/4747/5710/836/54205/4696/1537/4724/4694/7280/5713/5289/10383/10540/2904/4698
hsa05140	hsa05140	Leishmaniasis	70	-0.538900887773999	-2.07123952549212	0.00000151461534823761	0.0000229257686801421	0.0000142040482418456	805	tags=44%, list=20%, signal=36%	3123/4790/10454/5970/3553/23118/9103/4689/2215/5579/1432/7097/4615/4688/5595/65108/2214/3119/1535/2212/7189/653361/3684/2353/7040/1378/3725/3460/5777/3716/3689
hsa00860	hsa00860	Porphyrin metabolism	26	0.61859019600982	2.05387953716854	0.0000904630879087076	0.00065487409290434	0.00040573833478505	156	tags=35%, list=4%, signal=34%	3145/7389/645/7390/5498/2235/3052/644/212
hsa05168	hsa05168	Herpes simplex virus 1 infection	137	-0.480758471856479	-2.04652963801594	0.0000000176476518143468	0.000000652963117130833	0.000000404554357381518	805	tags=39%, list=20%, signal=32%	3123/1616/4790/10454/6426/3661/5970/842/3553/6714/23118/7188/10379/3678/208/7097/4615/6890/9021/148022/6850/3551/7249/6891/7297/3119/7248/317/3105/581/3133/7189/972/2923/2475/6429/8517/3135/7187/3134/7157/6773/3460/7132/207/57506/6892/3107/3716/3106/5499/6430/5293
hsa04662	hsa04662	B cell receptor signaling pathway	66	-0.529695631065857	-2.0186193029759	0.0000139511549710208	0.000140779836525756	0.0000872225318762388	1084	tags=56%, list=26%, signal=42%	10451/933/930/4793/11025/5534/8915/4772/5881/6655/4790/975/7410/5970/4067/6654/5879/5579/208/1380/5595/6850/3551/4775/7409/3635/3636/2353/5336/8517/3725/5604/5880/5894/207/5777/5293
hsa03050	hsa03050	Proteasome	39	0.546608020807845	2.01255971762094	0.000110830851069417	0.000785248370342889	0.000486513926306958	890	tags=54%, list=22%, signal=43%	51371/5695/23198/5688/5683/5689/5714/5701/5694/5693/5686/10213/9491/5685/5710/3458/5713/5682/5684/5700/5706
hsa04659	hsa04659	Th17 cell differentiation	90	-0.508499166370223	-2.00855872315245	0.00000168335855093196	0.0000243721042374061	0.0000151001499305567	935	tags=48%, list=23%, signal=38%	5534/5603/3091/919/4772/4089/4088/3123/4790/3554/7535/3594/6257/3560/5970/3553/6256/3718/916/1432/3561/7048/920/5595/3551/7297/4775/3119/6778/6774/5335/6777/2353/2475/7040/8517/3725/3460/3566/6776/5914/3716/3326
hsa04932	hsa04932	Non-alcoholic fatty liver disease	130	0.435947236709017	2.002124527818	0.000000564103385782771	0.0000110497898509213	0.00000684608443426769	545	tags=38%, list=13%, signal=34%	10975/1340/4697/1337/1350/1347/4695/4713/4700/1349/9167/4718/4714/4701/1329/4712/1345/27089/4722/1327/4708/4707/4706/7385/29796/9377/7388/7381/4702/4717/4709/4726/4725/4710/4729/6390/468/7386/4711/998/3576/836/5562/54205/4696/51094/10000/1537/5571/4724
hsa05152	hsa05152	Tuberculosis	147	-0.465118451350792	-1.99092757738569	0.0000000755428650453218	0.00000193505954308401	0.00000119889891084073	875	tags=39%, list=21%, signal=32%	64127/7099/8915/8411/3123/4790/3313/3587/5970/10312/842/56848/3553/6714/5868/5994/9103/2215/208/1432/1509/535/7097/4615/5595/6850/2214/3920/3119/3687/2033/317/5869/581/2212/7189/4802/4800/929/972/9114/3684/7040/51606/1378/843/3460/537/7132/1387/5878/5894/207/818/387/3916/3716/3689
hsa04260	hsa04260	Cardiac muscle contraction	66	0.480190326867781	1.96377703980162	0.0000852911299922616	0.000631154361942736	0.000391042373765691	308	tags=26%, list=7%, signal=24%	10975/1340/1337/1350/1347/1349/9167/1329/1345/27089/1327/7385/29796/9377/7388/7381/7168
hsa05208	hsa05208	Chemical carcinogenesis - reactive oxygen species	162	0.413418639404561	1.96118087534835	0.000000120995652040102	0.00000283565965954909	0.00000175688096498063	545	tags=36%, list=13%, signal=33%	10975/9446/1340/4697/1337/1350/1347/4695/4713/4700/1349/9167/4718/4714/4701/1329/673/7419/4712/1345/27089/4722/1327/4708/4707/6647/4706/4259/572/8644/7385/29796/9377/7388/7381/3845/4702/52/4717/4709/4726/4725/4710/1645/4729/6390/10327/4258/7386/4711/1646/4696/4893/10000/2947/1537/2309/2941/4724
hsa04670	hsa04670	Leukocyte transendothelial migration	101	-0.483697066193859	-1.961005230853	0.00000244897881272906	0.0000339795810266158	0.0000210526248813551	828	tags=38%, list=20%, signal=31%	7294/5578/1499/24146/7430/7410/1500/7414/5175/4689/5879/5579/1432/3683/4688/4318/7852/81/1535/2771/5829/1495/653361/7409/6494/5335/87/2185/3684/5336/7408/5880/3383/387/4478/3689/60/5293
hsa05171	hsa05171	Coronavirus disease - COVID-19	207	0.397768813724309	1.95844341228668	0.0000000305724023120098	0.00000101806099698993	0.000000630756931910939	523	tags=31%, list=13%, signal=28%	6133/6156/6171/6155/6210/6204/3921/6157/6160/6170/140801/2197/11224/6201/6227/6222/6165/6235/6189/6193/6232/6175/6144/6164/6205/6218/9349/6152/51187/6129/6135/51065/6229/6203/51121/6224/6159/6136/6138/6122/6161/6128/6124/6125/6194/4312/23521/6233/3627/6173/6230/6202/6206/6134/6176/6137/6167/3576/629/25873/9045/6166/3456/720
hsa00500	hsa00500	Starch and sucrose metabolism	21	-0.650213090466333	-1.92310156304281	0.000466776654359813	0.00246724803018758	0.00152862530082746	862	tags=57%, list=21%, signal=45%	2645/2632/2821/3101/2548/5236/5834/5836/2997/5837/8972/3099
hsa05203	hsa05203	Viral carcinogenesis	133	-0.454475444263381	-1.92010274009929	0.00000133232810997046	0.0000211269171723888	0.0000130895393260256	687	tags=38%, list=17%, signal=33%	3661/5970/4193/7534/6714/2648/4067/3718/5879/7188/10379/3065/4791/5595/5315/6850/6722/9261/81/2033/894/3105/6774/5566/896/581/7533/3133/5829/2968/87/9114/6777/6908/8517/3135/7187/3134/3725/1017/7157/2934/1387/6776/7529/387/3107/3716/3106/5293/3190
hsa05161	hsa05161	Hepatitis B	149	-0.447051135972693	-1.91667774604722	0.000000807228937715061	0.0000149337353477286	0.0000092524486428159	874	tags=39%, list=21%, signal=32%	7099/6416/4772/6655/4089/5578/4088/4790/10454/4214/3661/5970/842/7534/6714/23118/3718/6654/5579/208/1432/7097/4615/7048/4318/5595/148022/3551/7297/4775/2033/6778/317/6774/581/7189/2185/6777/2353/7040/8517/7187/3725/1017/7157/5604/843/6773/537/4609/1387/6776/5894/7529/207/57506/3716/5293
hsa04919	hsa04919	Thyroid hormone signaling pathway	87	-0.483729363421496	-1.90980527833417	0.000023692888928545	0.000224065323651124	0.000138823465894169	685	tags=39%, list=17%, signal=33%	6257/842/4193/6714/5170/489/2648/6256/5579/208/3065/5595/5211/7249/4853/488/5330/2033/5566/476/6548/5335/2308/2475/5336/7157/5604/4609/1387/5894/207/4851/60/5293
hsa05020	hsa05020	Prion disease	205	0.387664274237323	1.9049568932693	0.000000127732417096806	0.00000283565965954909	0.00000175688096498063	806	tags=39%, list=20%, signal=33%	10975/1340/4697/1337/1350/1347/4695/4713/4700/1349/9167/4718/4714/4701/1329/5695/7419/4712/5688/1345/27089/5683/4722/1327/4708/4707/6647/5689/4706/5714/572/5701/5694/3708/7385/29796/9377/7388/5693/5686/7381/4702/10213/4717/4709/5567/4726/4725/4710/4729/6390/468/7386/4711/5685/5710/836/774/54205/4696/1537/4724/4694/7280/5713/83447/10383/2932/2904/4698/775/3312/727/5682/8503/79861/10488/5295/5684/6…
hsa05162	hsa05162	Measles	116	-0.453910069045621	-1.8769054407172	0.00000625780385958861	0.0000718568512152761	0.00004452012909181	687	tags=34%, list=17%, signal=30%	3661/3560/5970/1460/842/3553/23118/3718/916/10379/3305/208/27113/3561/7097/4615/3551/7297/317/894/6774/896/581/7189/3303/103/6777/2353/8517/7187/3725/1017/7157/6773/6776/207/57506/3716/4478/5293
hsa05206	hsa05206	MicroRNAs in cancer	123	-0.450096862475963	-1.87575558617663	0.00000526281544069801	0.0000625899122054442	0.0000387786400893538	728	tags=34%, list=18%, signal=29%	6655/5578/4790/5243/7430/5598/994/4193/4194/7422/6654/3678/5579/3065/4318/5595/3551/4853/1788/1399/3162/2033/894/6774/8660/5335/4363/4082/2475/5336/25/1786/7157/7329/5604/4609/1387/5894/387/4851/5293/3190
hsa04722	hsa04722	Neurotrophin signaling pathway	108	-0.45693183794072	-1.87117542627259	0.0000242232782325539	0.000224065323651124	0.000138823465894169	835	tags=38%, list=20%, signal=31%	10782/6655/4790/4214/5598/53358/5970/396/5170/6654/5879/57498/25970/9500/208/1432/6195/4215/5595/3551/9261/397/1399/2549/581/7189/5335/5336/25/10019/2889/3725/7157/5604/10603/5894/207/818/387/5580/5293
hsa05235	hsa05235	PD-L1 expression and PD-1 checkpoint pathway in cancer	76	-0.482454552829141	-1.87089905751945	0.000053321286185831	0.00042276162618766	0.000261929125123381	935	tags=46%, list=23%, signal=36%	5534/5603/3091/7099/919/4772/4790/7535/5970/1460/916/208/1432/7097/4615/920/4215/5595/148022/3551/4775/6774/7189/5335/2353/2475/8517/3725/5604/3460/5894/207/5777/3716/5293
hsa04145	hsa04145	Phagosome	120	-0.44841273134873	-1.86251845506854	0.00000863675697411544	0.0000927754862058207	0.0000574806236647412	605	tags=35%, list=15%, signal=31%	5868/526/9103/4689/2215/5879/3678/535/7097/6890/534/4688/2214/6891/3920/55176/1778/203068/523/3119/84790/1535/5869/3105/9146/3133/2212/653361/929/9114/3684/51606/3135/3134/10376/537/5878/3107/3916/3106/3689/60
hsa05169	hsa05169	Epstein-Barr virus infection	179	-0.422916241835874	-1.85794683176328	0.00000133178362799193	0.0000211269171723888	0.0000130895393260256	687	tags=32%, list=17%, signal=28%	3661/5970/842/4193/23118/9020/5971/4067/3718/916/5879/7188/10379/208/3065/1432/3683/7097/4615/6890/1380/4791/6850/3551/6891/7297/3119/317/894/3105/6774/896/581/3133/7189/2923/5336/8517/3135/7187/5709/3134/3725/1017/7157/9612/6773/3383/4609/8737/207/57506/6892/3107/3716/3106/5293
hsa04330	hsa04330	Notch signaling pathway	40	-0.537078313190419	-1.85642150331497	0.000545396185680892	0.00279410661279595	0.00173113607114907	658	tags=38%, list=16%, signal=32%	1856/23220/2648/3065/4853/1857/2033/113878/3955/23385/1487/9612/1387/9794/4851
hsa05221	hsa05221	Acute myeloid leukemia	63	-0.492344377406506	-1.8561453801676	0.000217948629428386	0.00136937535093684	0.000848419689532544	887	tags=51%, list=22%, signal=40%	7704/2322/83439/6655/4790/3815/5970/3728/1436/6654/208/8864/51176/5595/3551/5467/6774/6932/6688/929/11040/3684/6777/2475/8517/5604/4609/6776/5894/207/5914/5293
hsa05163	hsa05163	Human cytomegalovirus infection	199	-0.415011497571649	-1.85282513774268	0.00000124044341273112	0.0000211269171723888	0.0000130895393260256	852	tags=35%, list=21%, signal=29%	4772/5881/6655/5578/1234/1499/4790/3554/115/3587/3661/5970/842/4193/3553/6714/2767/7422/6654/5879/7188/113/5579/208/1432/6890/5595/3551/7852/7249/10672/6891/4775/5330/1399/7248/3105/6774/5566/581/2771/3133/5829/6667/9826/3710/2185/2923/2475/8517/3135/3134/3579/7157/5604/5880/7132/4609/8737/5894/207/387/6892/3107/3716/9138/2783/3106/2782/5293
hsa04064	hsa04064	NF-kappa B signaling pathway	89	-0.465299108051494	-1.83808704071322	0.0000634456927497363	0.000491335248503772	0.000304415074148062	874	tags=40%, list=21%, signal=33%	7099/2919/8915/55367/4790/3554/7535/10454/5970/1460/3553/23118/9020/5971/4067/7188/5579/10913/4615/4791/148022/6850/3551/7706/142/7189/929/51588/5335/5336/8517/7187/7329/3383/7132/8737
hsa04062	hsa04062	Chemokine signaling pathway	171	-0.418850057292478	-1.83764059550356	0.00000506928224851137	0.0000625211477316403	0.0000387360358950576	738	tags=33%, list=18%, signal=28%	1524/7074/115/7410/10663/53358/5970/2833/5590/6714/4067/3718/6654/5879/113/5579/208/5058/409/408/7454/5595/3551/7852/5330/1399/5294/2268/6774/5566/2771/5829/653361/7409/5335/3577/23533/2185/6777/5336/8517/3579/5604/5880/6773/3055/9844/5894/207/387/1794/2783/10235/2782/5580/5293
hsa05167	hsa05167	Kaposi sarcoma-associated herpesvirus infection	166	-0.419576724231756	-1.83245181995228	0.00000430358855857213	0.0000551190380770968	0.0000341499335012201	564	tags=29%, list=14%, signal=26%	4067/7422/5879/10379/208/1432/51176/5595/148022/6850/3551/9261/7297/4775/5294/2033/3105/6774/581/6932/3133/5335/3710/23533/2353/2475/5336/8517/3135/7187/3134/3725/7157/5604/6773/3055/3383/7132/4609/1387/5894/207/3107/3716/2783/3106/2782/5293
hsa00511	hsa00511	Other glycan degradation	14	-0.678423799812133	-1.82537296459222	0.00279432523731684	0.010573980727574	0.00655128883390073	773	tags=64%, list=19%, signal=52%	4758/64772/3073/4125/4123/2629/23324/2720/4126
hsa04931	hsa04931	Insulin resistance	86	-0.45842687552525	-1.8011439435001	0.000187051333851111	0.00119784796485423	0.000742146992607648	664	tags=33%, list=16%, signal=28%	5970/5770/5590/5170/1374/32/5579/208/6195/9021/5834/5836/3551/2997/2673/5837/6774/51422/8660/2308/5564/2475/6720/7132/207/5499/5580/5293
hsa05131	hsa05131	Shigellosis	164	-0.41210895370778	-1.79924996987903	0.00000844228553974277	0.0000927754862058207	0.0000574806236647412	786	tags=37%, list=19%, signal=31%	4790/3554/10454/10095/7416/114548/3661/5970/4193/7307/3553/375/6714/23118/7414/3101/5879/10092/7188/3678/208/1432/4615/5595/3551/23291/10552/5330/30849/1399/81/823/581/7189/5829/5481/3099/929/5216/5335/2308/87/1729/9181/7094/3710/2475/5336/8517/3725/7157/3059/7132/9844/8737/207/387/60/5580/5293
hsa04071	hsa04071	Sphingolipid signaling pathway	100	-0.443770875377033	-1.79699644928706	0.0000482418490192064	0.000391817944473067	0.000242757443074826	942	tags=38%, list=23%, signal=30%	4846/81537/5603/1901/5337/6609/5881/5578/4790/5528/5970/56848/53637/5590/5170/8698/5879/5579/208/1432/1509/5595/8879/10672/5330/581/2771/4363/9846/7157/5604/5880/7132/5894/5518/207/387/5293
hsa05022	hsa05022	Pathways of neurodegeneration - multiple diseases	326	0.346688965637373	1.79444033493399	0.0000000348500223885873	0.00000105500522321814	0.000000653646352934269	679	tags=29%, list=17%, signal=27%	10975/1340/4697/1337/1350/1347/7327/4695/4713/2876/4700/1349/9167/4718/4714/10010/4701/1329/5695/673/7419/4712/5688/1345/27089/5683/4722/1327/4708/4707/6647/11315/5689/4706/6622/7332/5714/25978/572/598/5701/5694/3708/7385/29796/9377/7388/5693/2882/27429/5686/7381/3845/4702/10213/4717/4709/65018/6233/4726/3028/84516/4725/4710/4729/6390/468/1855/7386/4711/5685/4747/5710/7314/836/774/54205/4696/4893…
hsa05100	hsa05100	Bacterial invasion of epithelial cells	55	-0.49239552362723	-1.79439304182454	0.00043602704762846	0.00246724803018758	0.00152862530082746	830	tags=40%, list=20%, signal=32%	1213/10093/1499/10095/53358/6714/7414/5879/10092/867/3678/10552/1399/2549/5829/1495/1785/3059/9844/387/60/5293
hsa04070	hsa04070	Phosphatidylinositol signaling system	70	-0.466316332885645	-1.79226429565717	0.000225533847162034	0.00139079205749921	0.000861688772782818	846	tags=43%, list=21%, signal=35%	1608/5578/8526/5298/1609/3613/3632/5287/64768/3705/56623/5579/79837/8525/5330/4952/3631/1606/5335/3707/3710/8776/3635/3636/5336/8394/5297/3633/8527/5293
hsa04658	hsa04658	Th1 and Th2 cell differentiation	80	-0.459132631222827	-1.7892271428259	0.000153336004159225	0.00104205896704127	0.000645625280670422	935	tags=41%, list=23%, signal=32%	5534/5603/919/4772/3123/4790/7535/3594/3560/5970/3718/916/1432/3561/920/5595/3551/4853/7297/4775/3119/6778/5335/6777/2353/8517/3725/3460/3566/6776/9794/4851/3716
hsa04910	hsa04910	Insulin signaling pathway	122	-0.429723763191349	-1.78161676330878	0.0000457499324195959	0.000390331913368666	0.000241836747337628	682	tags=35%, list=17%, signal=30%	3632/53358/5261/5770/5590/5170/32/3101/5573/6654/867/208/2194/9021/5834/2872/5595/2319/31/5836/3551/8569/7249/2997/5837/1399/7248/5566/51422/3099/8660/2308/5564/3636/2475/6720/2889/5604/10603/5894/207/5499/5293
hsa00532	hsa00532	Glycosaminoglycan biosynthesis - chondroitin sulfate / dermatan sulfate	16	-0.639333192541899	-1.78155564484068	0.00538635267944053	0.0184912932191103	0.0114565938705409	916	tags=50%, list=22%, signal=39%	55501/55790/56548/22856/64131/26229/51363/54480
hsa04612	hsa04612	Antigen processing and presentation	69	-0.464642293968541	-1.77543527611639	0.000344355096023434	0.00204768298171078	0.00126867666956002	811	tags=36%, list=20%, signal=30%	10437/3123/3306/3310/5994/3305/6890/920/6891/10197/3119/3105/3133/4802/4800/3309/972/3303/2923/3135/3134/6892/3107/3326/3106
hsa05231	hsa05231	Choline metabolism in cancer	77	-0.456382458421855	-1.77514113173593	0.000681397345669788	0.00338664650907521	0.00209825419876321	853	tags=43%, list=21%, signal=35%	5337/1608/5881/6655/5578/8526/1609/1120/5170/1119/6654/5879/5579/208/7454/5595/8525/5130/7249/7248/1606/5335/6667/2353/2475/3725/5604/5880/8394/5894/207/8527/5293
hsa05166	hsa05166	Human T-cell leukemia virus 1 infection	187	-0.398031059766518	-1.7598823185386	0.0000161377906862221	0.00015805542054447	0.0000979259125232055	860	tags=35%, list=21%, signal=29%	6416/4772/4089/4088/3123/4790/3554/4214/115/7416/3560/5970/9020/5971/2648/3718/916/113/208/3683/3561/7048/920/4791/4215/5595/64682/2114/3551/6722/2113/4775/29882/3119/2033/894/3105/5566/896/581/3133/2005/6688/7094/6777/2353/6908/7040/8517/3135/3134/3725/1017/7157/5604/3383/7132/4609/1387/6776/207/3107/3716/3106/3689/5293
hsa05170	hsa05170	Human immunodeficiency virus 1 infection	174	-0.401372975909685	-1.75973090688185	0.00000997660748494098	0.000103819071640167	0.0000643228640476458	880	tags=39%, list=21%, signal=32%	3984/7099/919/4772/5881/5578/1234/4790/10454/162/3661/5970/842/5062/23118/2767/916/5879/7188/5579/208/1432/5058/7097/4615/6890/164/7133/920/5595/3551/7852/23291/6891/3985/1072/4775/1399/3105/581/2771/3133/7189/5829/5335/3710/2185/2353/2923/2475/5336/8517/3135/3134/3725/5604/5880/7132/8737/5894/207/6892/3107/2783/3106/2782/5293
hsa05205	hsa05205	Proteoglycans in cancer	171	-0.399510065118323	-1.75278933640219	0.0000427563379796224	0.000374680540716164	0.000232139674349196	937	tags=35%, list=23%, signal=28%	857/5603/3091/3673/7099/3479/2535/6655/5578/1499/7074/7430/7410/8826/4193/6714/5170/5727/7422/1655/6654/5879/867/3678/5579/208/1432/5058/7097/4318/5595/5329/2316/2549/6774/5566/5829/7409/6548/5335/3710/2475/7040/5336/7157/5604/3059/4609/5894/207/4660/818/387/5777/9138/4478/5499/60/5293
hsa04915	hsa04915	Estrogen signaling pathway	84	-0.446941996881807	-1.75226158858903	0.000161185725656304	0.00105244797340292	0.000652061965503313	785	tags=35%, list=19%, signal=29%	6655/2550/7184/3310/115/53358/6714/6654/3305/113/208/1509/4318/5595/5330/5566/2771/6667/3303/3710/2353/3725/5604/5894/207/5914/3326/5580/5293
hsa05130	hsa05130	Pathogenic Escherichia coli infection	143	-0.408612187348996	-1.75050115137113	0.0000468867163205605	0.000390331913368666	0.000241836747337628	894	tags=36%, list=22%, signal=29%	7277/382/9170/7099/4628/10458/10093/4790/3554/10454/4691/24146/10095/7430/114548/5970/842/5062/3553/375/6714/23118/5879/10092/1432/5058/4615/5595/3551/10672/10552/203068/84790/581/2212/7189/9181/9826/2353/8517/25/3725/10376/3071/3059/7132/8737/387/5777/9138/4627/60
hsa04625	hsa04625	C-type lectin receptor signaling pathway	83	-0.446667516152771	-1.74855255477011	0.000306065026004814	0.00185308461199278	0.00114810995400849	701	tags=39%, list=17%, signal=33%	5534/5603/8915/4772/4790/114548/5970/4193/3553/6714/9020/5971/10379/208/1432/5058/4791/5595/6850/3551/9261/4775/3710/5336/8517/3725/6773/5894/207/387/5580/5293
hsa04664	hsa04664	Fc epsilon RI signaling pathway	60	-0.467107794275893	-1.73341625228427	0.000803313811475848	0.00382147856030653	0.00236766176013934	860	tags=50%, list=21%, signal=40%	8681/10451/7124/2206/5603/6416/5881/6655/5578/7410/5170/4067/6654/5879/208/1432/240/5595/6850/7409/5335/3635/5336/9846/5604/5880/5894/207/3937/5293
hsa03020	hsa03020	RNA polymerase	22	0.552810924275951	1.72262589375187	0.00535059304572626	0.0184912932191103	0.0114565938705409	778	tags=55%, list=19%, signal=44%	51082/5439/10623/5440/5438/51728/5441/10622/5435/9533/10621/5437
hsa00562	hsa00562	Inositol phosphate metabolism	54	-0.469818217543568	-1.71714367113636	0.00160938650124764	0.00653567932823735	0.00404929081186825	714	tags=41%, list=17%, signal=34%	3613/3632/5287/64768/3705/56623/79837/51477/5330/4952/3631/5294/5335/3707/8776/3635/3636/5336/8394/5297/3633/5293
hsa04012	hsa04012	ErbB signaling pathway	79	-0.440134730722226	-1.71220521606775	0.000481848581792742	0.00250711840214036	0.00155332766498976	670	tags=30%, list=16%, signal=26%	53358/5062/6714/6654/867/5579/208/5058/5595/1399/2549/5335/6777/2475/5336/25/3725/5604/4609/6776/5894/207/818/5293
hsa05220	hsa05220	Chronic myeloid leukemia	72	-0.44103090500368	-1.6969134338116	0.000725689465923647	0.00355374400224374	0.00220178228051137	834	tags=42%, list=20%, signal=34%	6655/4089/4088/4790/613/53358/5970/4193/6654/867/208/3065/7048/5595/3551/1399/581/1487/6777/7040/8517/25/9846/7157/5604/4609/6776/5894/207/5293
hsa05416	hsa05416	Viral myocarditis	57	-0.458023173177266	-1.69087894687856	0.00306644614638121	0.0113706537722291	0.0070448811106588	673	tags=37%, list=16%, signal=31%	857/5551/5881/3123/8672/842/5879/3683/3119/3105/3133/1981/3135/25/3134/5880/3383/3107/3106/3689/60
hsa04144	hsa04144	Endocytosis	165	-0.387573247071212	-1.68748661175008	0.000160048955584191	0.00105244797340292	0.000652061965503313	853	tags=38%, list=21%, signal=31%	5337/8411/116986/1213/27243/4088/10093/1234/10095/3310/3560/4193/26119/79720/9744/84364/5590/375/6714/5868/9135/57132/57403/10092/867/3305/3561/409/408/7048/7852/64411/3949/10552/80223/5869/3105/9146/3133/7189/9815/3577/3303/10938/1785/55048/9727/9922/3135/3134/3579/10015/8394/161/116985/5878/57154/387/3482/23550/3107/3106
hsa05120	hsa05120	Epithelial cell signaling in Helicobacter pylori infection	65	-0.443350937761699	-1.68596648243905	0.0018426663257524	0.00730485579137558	0.00452584711588309	664	tags=35%, list=16%, signal=30%	5970/10312/6714/9020/526/4067/5879/1432/5058/535/534/3551/523/5335/3577/9114/5336/51606/8517/3725/3579/1445/537
hsa05164	hsa05164	Influenza A	125	-0.402958150925136	-1.67996144475402	0.000443766214375365	0.00246724803018758	0.00152862530082746	819	tags=32%, list=20%, signal=26%	5578/3123/4790/79671/7416/114548/3661/5970/842/3553/10379/5579/208/4615/9021/5595/148022/3551/7706/7297/3119/2033/317/896/581/103/8517/7187/5604/6773/3460/3383/7132/1387/5894/207/57506/3716/60/5293
hsa05010	hsa05010	Alzheimer disease	277	0.326996212471979	1.67666243446767	0.00000263109286044253	0.0000350461569010946	0.000021713440027231	841	tags=34%, list=20%, signal=29%	10975/1340/4697/1337/1350/1347/4695/4713/4700/1349/9167/4718/4714/4701/1329/5695/673/7419/4712/5688/1345/27089/5683/4722/1327/4708/4707/5689/4706/6622/5714/572/5701/5694/3708/7385/29796/9377/7388/5693/5686/7381/3845/4702/10213/4717/4709/4726/3028/4725/4710/4729/6390/468/1855/7386/4711/5685/5710/836/54205/4696/8883/4893/10000/324/1537/4724/4694/51806/7280/5713/5289/83447/10383/2932/27123/2904/4698…
hsa04370	hsa04370	VEGF signaling pathway	52	-0.459602255444272	-1.67640835543335	0.00259261055883317	0.00992344041484419	0.00614823556601695	942	tags=44%, list=23%, signal=35%	4846/5534/5603/5881/5578/842/56848/6714/7422/5879/5579/208/1432/5595/9261/5829/5335/5336/5604/5880/5894/207/5293
hsa04520	hsa04520	Adherens junction	79	-0.429955119823458	-1.67260465364495	0.0009397615756462	0.00428009339477262	0.00265180434763848	857	tags=39%, list=21%, signal=32%	83439/5881/10458/4089/4088/1499/5797/8826/1460/5770/6714/1500/7414/5879/7454/7048/4008/51176/5595/81/2033/6932/1495/87/5795/5880/1387/57154/387/5777/60
hsa04723	hsa04723	Retrograde endocannabinoid signaling	110	0.371004092482403	1.66713097866805	0.000451957395560567	0.00246724803018758	0.00152862530082746	679	tags=29%, list=17%, signal=25%	4697/2791/4695/4713/4700/4718/4714/4701/4712/4722/4708/4707/4706/3708/4702/4717/2790/4709/5567/4726/4725/4710/4729/4711/774/4696/4724/2792/4694/10681/4698/775
hsa01240	hsa01240	Biosynthesis of cofactors	90	0.383735847518117	1.66711904775822	0.00122761082432635	0.00510993005625845	0.00316594370484165	756	tags=30%, list=18%, signal=25%	3145/7389/7390/5498/203/2235/8942/212/4830/10201/654364/4833/8836/29922/4832/2729/10797/10327/10941/3620/2730/205/158/7372/210/5805/60490
hsa04148	hsa04148	Efferocytosis	88	-0.420567379858484	-1.66389821768163	0.00117265407456072	0.00509471470509355	0.00315651677635004	934	tags=39%, list=23%, signal=31%	1849/5603/3091/1901/4772/8398/1524/56848/1374/5868/489/4035/5175/246/6256/405/5879/1432/240/5595/9261/1788/4775/488/1399/6446/5467/5869/7040/5604/9844/5878/818/5777
hsa00983	hsa00983	Drug metabolism - other enzymes	57	0.418130008143131	1.66384550389726	0.00477635775778625	0.0167423908772929	0.0103730318063834	586	tags=32%, list=14%, signal=27%	9446/1854/4830/10201/4259/654364/4833/29922/7378/4832/9/4258/10941/2947/7083/7172/2941/3251
hsa04973	hsa04973	Carbohydrate digestion and absorption	32	-0.504217671617039	-1.65698421519801	0.00715249875286711	0.0234343072463383	0.0145191219228143	539	tags=28%, list=13%, signal=25%	3101/5579/208/5330/8972/476/3099/207/5293
hsa05417	hsa05417	Lipid and atherosclerosis	184	-0.373120157523698	-1.65152977608253	0.000133824232530866	0.000928405613182883	0.000575209420527407	942	tags=36%, list=23%, signal=29%	4846/5534/5603/6347/7099/2919/6416/4772/5578/3306/4790/7184/10454/9619/3310/7410/114548/3661/6257/5970/842/3553/6714/5170/23118/4067/4689/6256/5879/3305/208/1432/7097/4615/4688/4318/5595/148022/3551/3949/4775/5330/1535/317/6774/581/7189/653361/7409/929/3309/5335/3303/2353/8517/7187/3725/7157/3383/7132/207/818/387/9138/3326/5293
hsa04218	hsa04218	Cellular senescence	122	-0.39792711796604	-1.64978920104021	0.000454761664144731	0.00246724803018758	0.00152862530082746	488	tags=26%, list=12%, signal=24%	208/1432/7048/5595/7249/23291/2113/9261/4775/7248/823/894/3105/896/3133/5481/2308/3710/2475/7040/3135/3134/1017/7157/5604/4609/5894/207/3107/3106/5499/5293
hsa04611	hsa04611	Platelet activation	106	-0.402873453612881	-1.64791322567103	0.00101478297754016	0.00450563642027829	0.00279154334874204	674	tags=28%, list=16%, signal=24%	115/5023/5590/6714/4067/113/208/1432/6916/5595/6850/10672/5330/5294/5566/2771/2212/7094/3710/23533/5336/7408/207/387/3937/9138/10235/5499/60/5293
hsa04935	hsa04935	Growth hormone synthesis, secretion and action	104	-0.403661216260932	-1.64473206288956	0.00172750140937592	0.00693081890749614	0.00429410623002764	928	tags=36%, list=23%, signal=28%	5603/109/3479/6416/55811/6655/5578/4214/115/53358/2767/6654/113/5579/208/1432/9021/5595/5330/1399/2033/6774/5566/2771/8660/5335/3710/6777/2353/2475/5336/5604/1387/6776/5894/207/5293
hsa04933	hsa04933	AGE-RAGE signaling pathway in diabetic complications	93	-0.411979284708157	-1.64038752920355	0.000951131865505027	0.00428009339477262	0.00265180434763848	942	tags=38%, list=23%, signal=30%	4846/5603/5333/6347/4772/4089/5578/4088/4790/7056/5970/3553/5590/7422/5879/5579/208/1432/7048/5595/5330/6774/581/5335/2308/1729/6777/7040/5336/3725/3383/6776/207/5580/5293
hsa04066	hsa04066	HIF-1 signaling pathway	95	-0.409810201875598	-1.63989843401025	0.000761635644546568	0.00367571984976822	0.00227735448254962	1044	tags=44%, list=25%, signal=34%	4055/2064/2027/1536/4846/3091/5214/7099/3479/5578/54583/2026/4790/5970/2034/230/7422/3101/405/5579/208/5209/5160/2872/5595/5211/8569/3162/2033/6774/2023/3099/5335/2475/5336/5604/3460/1387/207/818/226/5293
hsa05160	hsa05160	Hepatitis C	130	-0.390515234765131	-1.63970471649475	0.000826629352550878	0.00387700809013299	0.0024020660207557	793	tags=31%, list=19%, signal=26%	1499/4790/975/24146/3661/5970/842/7534/6256/6654/10379/208/9021/5595/148022/3551/3949/7297/10197/317/6774/581/7533/7189/8517/7187/1017/7157/5604/6773/7132/4609/8737/5894/5518/7529/207/57506/3716/5293
hsa05134	hsa05134	Legionellosis	39	-0.47305236800434	-1.63266613234068	0.00789100631868698	0.024789670793611	0.0153588603620918	874	tags=46%, list=21%, signal=37%	7099/2919/4790/3310/5970/842/3553/375/3305/7097/4615/4791/317/929/3303/3684/1378/3689
hsa05165	hsa05165	Human papillomavirus infection	269	-0.355549239107652	-1.63164933037187	0.0000410064196448493	0.000369057776803643	0.000228655995743683	711	tags=24%, list=17%, signal=21%	5528/8312/3655/3661/5970/10312/1856/4193/5590/3695/526/7422/6654/10379/3678/208/3065/535/534/5595/148022/5315/3551/7249/4853/7297/1292/523/1857/2033/7248/894/3105/5566/896/581/6932/3133/3955/5829/2308/9114/2475/6908/51606/8517/3135/7187/3134/1017/7157/5604/6773/537/7132/1387/5894/5518/9794/207/3107/4851/3716/3106/5293
hsa04650	hsa04650	Natural killer cell mediated cytotoxicity	113	-0.396330887676923	-1.62858587392214	0.00122473503317182	0.00510993005625845	0.00316594370484165	527	tags=35%, list=13%, signal=31%	5534/100507436/5551/919/4772/5881/6655/5578/7535/7410/53358/2215/6654/5879/5579/5058/3683/5595/6850/2214/6452/3105/3133/7409/5335/2185/5336/3135/5604/5880/3460/3383/5894/3107/5777/3937/3106/3689/5293
hsa05418	hsa05418	Fluid shear stress and atherosclerosis	114	-0.394620089828979	-1.62179219208178	0.00158705737135797	0.00652456919336056	0.00404240733965124	946	tags=39%, list=23%, signal=31%	5607/4846/857/5603/6347/6416/5881/1499/4790/3554/7184/2938/5598/7056/5970/3553/5590/6714/5175/7422/5879/208/1432/4688/4318/1843/3551/3162/1535/653361/51588/9181/2353/8517/3725/7157/5880/3383/7132/207/387/3326/60/5293
hsa04072	hsa04072	Phospholipase D signaling pathway	128	-0.386806961557159	-1.61816799240687	0.000465667154782563	0.00246724803018758	0.00152862530082746	879	tags=34%, list=21%, signal=28%	382/9170/5337/1608/6655/5578/8526/10555/1609/115/53358/3815/56848/375/6654/113/208/5595/8525/6850/10554/7249/10672/5330/5294/7248/1606/2549/5335/3577/23533/2185/1785/2475/5336/9846/3579/5604/8394/5894/207/387/8527/5293
hsa05145	hsa05145	Toxoplasmosis	102	-0.397168583137282	-1.60915739219401	0.000867440245459441	0.00401191113524992	0.00248564748698904	813	tags=33%, list=20%, signal=27%	1234/3123/4790/10454/3310/3587/3655/5970/842/5170/23118/3305/208/1432/7097/4615/240/5595/3551/3949/7297/5294/3119/6774/2771/7189/3303/23533/7040/8517/3460/7132/207/3716
hsa01210	hsa01210	2-Oxocarboxylic acid metabolism	25	-0.520747363798428	-1.60884784182591	0.0142785049207345	0.0399558162907949	0.0247553026489515	1110	tags=64%, list=27%, signal=47%	189/586/3418/3420/2806/3419/594/2805/593/3421/1431/5160/48/50/4967/1743
hsa05142	hsa05142	Chagas disease	97	-0.396819675584038	-1.59927504975666	0.00336428246616294	0.0120463017336802	0.00746349024751483	928	tags=32%, list=23%, signal=25%	5603/1636/6347/7099/919/6416/4790/5970/3553/2767/916/208/1432/7097/4615/7048/5595/148022/3551/5330/2771/7189/2353/7040/8517/3725/3460/7132/5518/207/5293
hsa04928	hsa04928	Parathyroid hormone synthesis, secretion and action	72	-0.415610719174974	-1.59910655829942	0.00220946027847938	0.00855523572946085	0.00530054118215371	720	tags=31%, list=18%, signal=26%	115/6257/2767/6256/113/5579/409/408/5595/10672/5330/6446/5566/2771/6667/9826/3710/2353/5604/5894/387/9138
hsa05415	hsa05415	Diabetic cardiomyopathy	152	0.33571296066836	1.58662879886904	0.00118286967511916	0.00509471470509355	0.00315651677635004	545	tags=30%, list=13%, signal=27%	10975/1340/4697/1337/1350/1347/4695/4713/4700/1349/9167/4718/4714/4701/1329/7419/4712/6513/1345/27089/4722/1327/4708/4707/4706/7385/29796/9377/7388/7381/4702/4717/4709/4726/4725/4710/4729/6390/7386/4711/4696/5500/10000/1215/1537/4724
hsa03040	hsa03040	Spliceosome	103	-0.389749823372116	-1.58287438189643	0.00330774124589294	0.0119725851617647	0.00741781789696815	544	tags=32%, list=13%, signal=29%	1655/58517/26121/55696/3305/6628/9092/10262/9128/24148/10291/9716/11338/51729/5093/3303/8449/6429/27339/6625/1659/11325/9775/3192/9416/10594/10992/10523/9785/22985/4670/6430/3190
hsa00140	hsa00140	Steroid hormone biosynthesis	44	0.415436089856535	1.57358961302151	0.0117288158434082	0.0348722828201333	0.0216057133957519	1501	tags=45%, list=37%, signal=29%	8644/6715/1645/1646/10941/1581/1545/7923/7363/51478/1544/412/3283/6783/3294/1109/79799/7367/3290/79644
hsa05132	hsa05132	Salmonella infection	160	-0.362011974846569	-1.57279149649752	0.000671632573323705	0.00338664650907521	0.00209825419876321	894	tags=38%, list=22%, signal=31%	7277/382/7099/6416/83439/10093/1499/4790/7184/10454/10095/114548/5970/5287/51164/3553/375/23118/5868/1639/5879/10092/208/1432/5058/7097/4615/51176/5595/3551/10552/1778/203068/5294/84790/5869/2316/581/6932/7189/929/5216/1785/2353/8517/3725/10376/5604/3071/7132/9844/4609/5878/8737/5894/207/387/3326/60/5293
hsa04620	hsa04620	Toll-like receptor signaling pathway	98	-0.38916456068243	-1.56933584108174	0.00312856486157995	0.011448484603364	0.00709310252018126	687	tags=32%, list=17%, signal=27%	7099/6416/4790/10454/3661/5970/3553/23118/5879/10379/51311/208/1432/7097/4615/5595/148022/3551/7297/7189/929/2353/8517/7187/3725/5604/6773/8737/207/3716/5293
hsa04630	hsa04630	JAK-STAT signaling pathway	142	-0.364370456016846	-1.55599783880145	0.00190480592294667	0.00746235732166166	0.00462342985631638	531	tags=25%, list=13%, signal=23%	23529/3594/3597/3587/3560/10401/3718/6654/10379/3590/208/3561/9021/9063/7297/2033/6778/894/6774/896/51588/1439/6777/2475/6773/3460/3566/4609/1387/6776/5894/207/5777/3716/1441/5293
hsa04930	hsa04930	Type II diabetes mellitus	42	-0.444857862949697	-1.55308773139587	0.0103763174299882	0.0314119427653278	0.0194618011127051	629	tags=38%, list=15%, signal=33%	776/7124/773/3667/2645/5590/3101/9021/5595/5315/3551/3099/8660/2475/5580/5293
hsa05211	hsa05211	Renal cell carcinoma	63	-0.411626249801565	-1.55183687879117	0.0136547292817206	0.0388634602633586	0.0240785149727147	559	tags=32%, list=14%, signal=28%	2034/7422/405/6654/5879/208/5058/5595/2113/1399/2033/2549/7040/2889/3725/5604/1387/5894/207/5293
hsa04010	hsa04010	MAPK signaling pathway	266	-0.333459722879338	-1.53150387576735	0.000451170996685505	0.00246724803018758	0.00152862530082746	946	tags=31%, list=23%, signal=25%	5607/4216/5534/1849/5603/2322/3479/6416/4772/7786/5881/6655/5578/10746/1616/9344/4790/3554/2323/10454/4214/3310/9448/23162/5598/994/3815/5970/5062/3553/23118/9020/5971/9254/1436/1969/7422/6654/5879/9693/3305/5579/208/1432/6195/5058/409/408/4615/5536/7048/2872/4791/4215/5595/1843/3551/8569/6722/4296/9261/4775/1399/2316/5566/2005/7189/929/3303/2353/7040/8517/3725/7157/5604/5880/5871/7132/4609/5894/…
hsa04922	hsa04922	Glucagon signaling pathway	81	-0.391140840920787	-1.52692817033948	0.0128202296469107	0.0374485655475549	0.0232018929897922	663	tags=28%, list=16%, signal=24%	5261/1374/5223/32/208/5160/5834/31/5315/5211/5836/2997/5330/5837/2033/5566/51422/2308/5564/3710/1387/207/818
hsa05230	hsa05230	Central carbon metabolism in cancer	59	-0.411973146543578	-1.52334627388121	0.00997658770555845	0.0304789330821189	0.0188837391626215	668	tags=39%, list=16%, signal=33%	3418/2064/3091/5214/2322/2645/3815/5223/3101/208/5160/5595/5315/5211/3099/2539/2475/7157/5604/4609/5894/207/5293
hsa01232	hsa01232	Nucleotide metabolism	56	0.382181913969177	1.52246295196919	0.0151379229090215	0.0420077360725348	0.0260266042997213	935	tags=45%, list=23%, signal=35%	4860/2987/203/2766/1854/4830/10201/654364/4833/29922/7378/132/4832/56953/7083/3251/957/205/158/1841/353/8833/1716/204/5167
hsa04912	hsa04912	GnRH signaling pathway	79	-0.390907346691117	-1.52070161994589	0.0054770240999773	0.0186107043397188	0.0115305770525838	944	tags=35%, list=23%, signal=28%	4216/5603/109/6416/5337/6655/5578/10746/4214/115/5598/6714/2767/6654/113/5579/1432/4215/5595/5330/5566/3710/2185/3725/5604/5894/818/5580
hsa04621	hsa04621	NOD-like receptor signaling pathway	114	-0.369992520686259	-1.52057889763717	0.0073188226835411	0.0234343072463383	0.0145191219228143	928	tags=35%, list=23%, signal=28%	5603/6347/64127/7099/2919/22900/4790/10454/79671/7416/4210/114548/3661/5970/3553/23118/7188/10379/1432/4615/9051/5595/148022/3551/7297/5330/1535/7189/3710/8517/7187/22861/3725/6773/8737/57506/387/3716/3326/5580
hsa04510	hsa04510	Focal adhesion	181	-0.344320434788047	-1.51711874899043	0.00307314966817004	0.0113706537722291	0.0070448811106588	864	tags=27%, list=21%, signal=22%	3479/5881/6655/5578/1293/1499/7410/3655/53358/5062/6714/5170/7414/3695/7422/6654/5879/3678/5579/208/5058/5595/7791/1399/1292/81/894/2316/896/5829/7409/87/1729/2317/7094/7408/2889/3725/5604/5880/8394/5894/207/4660/387/5499/60/5293
hsa04810	hsa04810	Regulation of actin cytoskeleton	203	-0.338922848983538	-1.51679968529573	0.00119335659758948	0.00509471470509355	0.00315651677635004	890	tags=29%, list=22%, signal=24%	3673/3984/9170/4628/5881/10458/6655/10093/10095/7074/7430/7410/8826/3655/5062/6714/7414/3695/6654/5879/10092/3678/208/79837/5058/3683/5595/7852/10672/10552/3985/1072/1399/81/3687/5829/7409/5216/6548/87/1729/3684/5604/5880/2934/3071/8394/8874/5894/207/4660/387/9138/4478/4627/3689/5499/60/5293
hsa05150	hsa05150	Staphylococcus aureus infection	48	-0.42225185244006	-1.50884749306262	0.013479335142517	0.0386949879522255	0.0239741350992135	556	tags=27%, list=14%, signal=24%	9103/2215/728/3683/2214/5724/3119/2212/3684/6404/2358/3383/3689
hsa05200	hsa05200	Pathways in cancer	467	-0.313518144185294	-1.50811902169428	0.000077216359266239	0.000584387446264945	0.00036206713914313	890	tags=28%, list=22%, signal=24%	3673/7704/10023/2322/9170/3479/83439/5337/2535/5881/6655/4089/5578/4088/54583/1499/4790/2323/7184/6502/2938/3594/3597/115/8312/23401/23604/3655/613/6257/1613/3560/3815/5970/1856/842/4193/3728/2767/5727/1436/2034/7422/7709/6256/3718/405/6654/5879/1612/7188/867/113/5579/208/3065/27113/3561/7048/7296/51176/4318/4791/5595/3551/7852/4853/10672/2113/5330/1399/5467/3162/1857/7175/2033/6778/317/894/6774/…
hsa04310	hsa04310	Wnt signaling pathway	118	-0.363941165242425	-1.50724779908872	0.00723064409699242	0.0234343072463383	0.0145191219228143	1042	tags=36%, list=25%, signal=27%	1459/23500/8454/57680/8325/5534/10023/83439/4772/2535/5881/4089/5578/4088/1499/8312/23401/1460/1856/5879/5579/59343/51176/23291/6907/4775/5330/5467/1857/2033/894/5566/896/6932/1487/3725/7157/5880/4609/1387/818/387
hsa05210	hsa05210	Colorectal cancer	82	-0.381681956063751	-1.49422775703195	0.0139306552578061	0.0393127813631308	0.0243568994694915	857	tags=35%, list=21%, signal=29%	83439/5881/6655/4089/4088/1499/8312/842/6654/5879/208/27113/7048/51176/5595/581/6932/2353/2475/7040/3725/7157/5604/5880/4609/5894/207/387/5293
hsa04210	hsa04210	Apoptosis	117	-0.360366212963851	-1.49342695507372	0.00873428735856848	0.0269307193555862	0.016685383258084	664	tags=29%, list=16%, signal=25%	5970/842/9131/5170/9020/208/6709/27113/1509/1677/5595/3551/1522/142/84790/823/317/581/3710/1439/2353/8517/3725/7157/10376/5604/843/7132/8737/5894/207/143/60/5293
hsa05215	hsa05215	Prostate cancer	89	-0.37702935113034	-1.48939198955975	0.0113045295090346	0.0339135885271039	0.0210117381106761	864	tags=33%, list=21%, signal=26%	3479/83439/6655/1499/4790/7184/5970/842/4193/5170/6654/208/51176/4318/5595/3551/2033/6932/2308/2475/8517/1017/7157/5604/1387/5894/207/3326/5293
hsa04015	hsa04015	Rap1 signaling pathway	171	-0.338003195591553	-1.4829373490935	0.00408282782112737	0.0144636347280363	0.008961189842564	970	tags=30%, list=24%, signal=24%	55740/135/5899/5603/109/9170/2357/3479/5881/5578/1499/7074/115/7410/3815/5590/6714/1500/1436/1969/7422/5879/9693/113/5579/208/1432/3683/5595/64411/5330/1399/2771/7409/6494/5216/5335/7094/3684/7408/2889/5604/5880/5894/207/387/3937/10235/3689/60/5293
hsa04668	hsa04668	TNF signaling pathway	99	-0.366728484183496	-1.48077767575	0.00755727868661021	0.0239673695489638	0.014849389700006	992	tags=33%, list=24%, signal=26%	8837/8986/5603/6347/64127/2919/6416/4790/10454/8809/5970/3553/23118/9020/7188/208/1432/7133/9021/4318/5595/3551/2353/8517/7187/3725/5604/843/3383/7132/8737/207/5293
hsa04660	hsa04660	T cell receptor signaling pathway	111	-0.357725839424383	-1.46602008876239	0.00664815068028025	0.0223619613791245	0.0138547318802225	865	tags=38%, list=21%, signal=31%	7006/10451/3702/4793/7124/5063/5534/5603/919/8915/4772/6655/4790/7535/7410/5528/5970/5062/5170/9020/916/6654/208/1432/5058/920/5595/3551/4775/7409/5335/2353/8517/3725/5604/5894/5518/207/387/5777/3937/5293
hsa00230	hsa00230	Purine metabolism	95	0.334699855277764	1.46545677055191	0.0084311920426765	0.0262391303758063	0.0162568975933556	935	tags=33%, list=23%, signal=26%	4860/2987/203/2766/318/4830/10201/5147/654364/56985/4833/29922/132/4832/56953/5144/5138/55821/3251/957/8654/205/158/9061/353/8833/27115/5149/1716/204/5167
hsa04936	hsa04936	Alcoholic liver disease	124	-0.351811277075244	-1.46417497652875	0.00725248894320689	0.0234343072463383	0.0145191219228143	874	tags=32%, list=21%, signal=26%	7099/2919/6416/83439/224/217/1499/4790/10454/51/3661/5970/3553/23118/9020/1374/223/32/208/1432/728/2194/4615/51176/31/148022/3551/51422/6932/7189/23765/929/2308/5564/8517/7187/6720/7132/8737/207
hsa05202	hsa05202	Transcriptional misregulation in cancer	86	-0.37263095737193	-1.46405463523948	0.0163229798527261	0.0445537073029326	0.0276040038924444	696	tags=36%, list=17%, signal=31%	7704/2322/3479/4790/3087/6257/3560/5970/4193/3728/3695/1436/7709/1655/6256/2120/3065/8864/7048/4318/894/581/2005/6688/929/2308/6667/3684/7157/4609/5914
hsa04926	hsa04926	Relaxin signaling pathway	106	-0.354806915632563	-1.45130190035374	0.0156460046145463	0.0430588391458175	0.0266778330095787	942	tags=32%, list=23%, signal=25%	4846/5603/109/6416/6655/5578/4790/115/53358/5970/5590/6714/7422/6654/113/208/1432/409/408/7048/4318/5595/5330/5566/2771/2353/7040/3725/5604/5894/207/2783/2782/5293
hsa04360	hsa04360	Axon guidance	149	-0.337887886471005	-1.44865349966914	0.00726874822280424	0.0234343072463383	0.0145191219228143	979	tags=30%, list=24%, signal=23%	54961/55740/6091/5534/1808/2051/3983/3984/5881/6405/5362/5578/2041/2242/5062/55558/5590/6714/4756/5170/2050/5727/5998/23654/1969/5879/64218/5058/5595/7852/3985/1072/4775/2771/5335/54910/5336/25/5880/5894/818/387/10507/5293
hsa04142	hsa04142	Lysosome	113	-0.352504042933736	-1.44849448446294	0.0126767487752526	0.0373571446208772	0.0231452516064231	936	tags=39%, list=23%, signal=31%	138050/8546/27074/2990/23062/6609/1213/4758/162/3073/9583/4669/4125/20/10312/3425/2548/410/2799/2629/4864/1509/535/164/1201/3423/6556/3920/7805/1522/5476/1200/23163/2720/9114/6448/51606/2588/4126/5660/537/3482/3916/8943
hsa04390	hsa04390	Hippo signaling pathway	109	-0.352760020378375	-1.44602063451854	0.0131536382989052	0.0380883613350906	0.0235982893051296	980	tags=28%, list=24%, signal=22%	8325/4092/2736/11186/83439/2535/4089/4088/1499/8312/1856/7534/5590/27113/7048/51176/23291/1857/894/896/6932/7533/1495/7040/4609/5518/7529/3689/5499/60/1453
