# Supplementary material for: Identification of key genes related to lymphangiogenesis in venous thromboembolism through transcriptomics and verification by RT-qPCR
Source: Front Med (Lausanne). 2025 Oct 24;12:1659881. doi: 10.3389/fmed.2025.1659881 (PMC12592171; doi:10.3389/fmed.2025.1659881)
Supplement: Supplementary file 1 [file Data_Sheet_2.ZIP › Supplementary Table/Supplementary Table 2.csv]

gene_symbol
VEGFC
FLT4
VEGFD
VEGFA
PDPN
LYVE1
KDR
PROX1
ANGPT2
CALCRL
PTGS2
SOX18
CALCRL-AS1
CCBE1
LINC02577
VASH1
FLT1
FOXC2
NRP2
FGF2
PGF
PTPN14
TGFB1
CCR7
HIF1A
HMGB1
LINC02605
POSTN
CXCR4
CCL21
PDGFB
MIR381
LINC00857
STAT3
SHH
ANGPT1
BDNF-AS
NRP1
ERBB2
LINC00958
NR2F2
MMP9
CXCL12
TEK
ITGB1
VEGFB
TMX2-CTNND1
HPSE
MIR466
HGF
MET
CEACAM1
NFKB1
NOS2
S1PR1
KRAS
PECAM1
MIR507
SMAD4
IL17A
ITGA4
TNF
FOXC1
IL7R
SIX1
MIR27A
SMARCA4
H19
IL6
CLEC14A
MIR27B
CERNA3
TIE1
MAPK14
PDGFA
MCAM
MIR1236
TYMP
EDN1
HNF1A-AS1
MIR9-1
IL24
SMAD5-AS1
TIAM1
ECM1
LIMS1
NES
CDKN2B-AS1
ADM
ITGA9
GATA2
MMP2
IGF1
NFATC1
SCARNA5
AREG
IL7
CXCL8
PDGFRB
SERPINA4
RHOA
NOTCH1
LTBR
NCAM1
TGFBR1
AKT1
ELAVL1
EPAS1
RETN
MIR186
YAP1
IL4
PTGER1
EMSLR
LGALS8
CDH1
BDNF
CCN2
IL1B
SIRT2
LOXL2
RSPO2
MIR624
PGR-AS1
MIR526B
CDKN2A
EDNRB
FASN
SEMA3C
CD82
ADAMTS3
EMILIN1
FGFR3
TNFRSF1A
MYCN
EZR
IGFBP7
CCL5
CD9
IGFBP1
PDGFC
MACC1
MIR146A
MIR155
MIR519E
MIR20B
ACVRL1
NOS3
ITGA5
SEMA3A
NTRK2
ITGA6
CPT1A
LEP
ADIPOQ
DDR1
ADAMTS1
TRAF2
ETV4
NOX4
ID1
SULF2
RIOX2
ALKBH5
MIR130A
MIR199A1
MIR199B
CTNNB1
GSK3B
JUN
RAC1
TBK1
GLI1
FOXP3
IRS1
TGFBI
NECTIN4
IL13
TEAD4
VANGL1
CCL19
CCN4
MIR221
MIR195
RAMP2-AS1
FAM225A
MIR300
ENSG00000273650
CALR
SRC
IL1RN
SPARC
BIRC3
IL1A
S1PR3
TBL1XR1
NME1
MAFB
NR2F1
ARF6
PAPSS1
MTA1
TNFRSF6B
SERPINE2
TNFAIP6
CEBPD
ANGPTL2
PF4V1
GAS5
TRP-AGG2-5
TRP-AGG2-6
TRP-AGG2-1
TRP-AGG2-2
TRP-AGG2-3
TRP-AGG2-4
TRP-AGG2-7
TRP-AGG2-8
ACVR2B
MTOR
RELA
NFKBIA
CDKN1A
CAV1
HDAC5
HNRNPA1
ACTN4
CSNK1E
LAMC2
BMX
PRMT5
LCN2
PFKFB3
CD151
F2RL1
MYO5A
NLRC4
TSG101
KRT10
ZIC2
PABPC4
PRPF6
RAB10
SYCP3
KPNA4
DDX17
RPL6
ESM1
ELK3
U2AF2
TRIM3
SERBP1
AKIP1
MIR204
RMST
MIR182
MIR217
MIR503
MIR296
MIR129-1
RPL13AP20
MIR10527
FGFR1
EGF
APOA1
EIF4E
NKX2-1
TRPV1
SLIT2
TWIST1
CSF2
PANX1
ROBO1
WNT5B
JAM3
BACH1
LMO2
HOXD8
FOXK1
RASSF8
JPT1
HSP90AA2P
MFSD4A-AS1
SERPINE1
PSIP1
MIR494
MIR655
MMP14
ANXA2
EFNB2
CYP26B1
SDC1
OLR1
NTN4
GPR182
MIA
MIR206
NR3C1
HOTTIP
SNORD15A
MIR648
MIR4754
MIR3178
MIR4491
MIR4485
ENSG00000276609
ENSG00000277469
ENSG00000277553
ENSG00000278708
NCOR1
EFNA1
MIR373
RUNX1-IT1
MIR128-2
PCNA
THRB
FXYD5
TBX1
XIST
ENSG00000277577
MAPK1
MYC
NGF
EPHA2
BMPR2
PPP3CB
FGFR2
SEMA7A
SEMA3F
F2RL2
CXCL5
SNORD118
BCYRN1
DUXAP9
LOC126805720
PIK3CA
INHBA
RACK1
DAB2IP
LINC01672
SEMA4D
MKI67
TNFSF15
PLG
KRIT1
JAK1
BCL2
JAK3
FN1
IGF2
MAPK3
ITGA2
ITGA1
PLPP3
HOXD10
SEMA4C
MIR181D
RNU6-1
RNU6-2
MIR559
RNU6-7
RNU6-8
RNU6-9
RNU6-1-001
RNU6-1-002
RNU6-1-003
RNU6-1-004
CXCR2
PIK3R1
TSC2
CDKN1B
EPCAM
GPI
GATA6
GHR
PLA2G2A
PTGER4
ANG
GDF2
PTPRM
GH1
PLA2G10
CCL26
STAU1
NTAN1
FNDC1
SNHG16
CREBBP
MAP2K1
RAF1
AGTR1
TLR4
ADAM17
SYK
CCL2
PIM1
RHO
ITGAX
NOTCH4
SOCS1
ILK
LGALS1
RHOC
CXCR5
LIMA1
PIM3
PTP4A3
BMP10
HMBOX1
SRY
BCAR4
MIR1468
MIR4466
MIR4492
BCL6
AGGF1
MCPH1
THBS1
BRAF
CDK5
AR
LDHA
TNFSF11
ADAM9
COL3A1
PKD2
PKD1
PLXNA1
ATG7
FGF4
FOXP2
ADAMTS2
PLXNB1
CCM2
NDP
NPTX1
PDCD10
PELI1
PPFIBP1
LTB
STYK1
ADAMTS14
GLMN
TSLP
NOVA2
IFITM2
SVEP1
SOX7
DEFB103B
MIR126
MIR185
LOC117038771
LOC123987613
LOC126860291
CDH5
PTGS1
COL18A1
ID2
PCSK5
CBL
TNC
ENG
LPAR1
THBS2
PCSK7
ACKR3
LPAR3
RNF180
TRA-TGC7-1
TRA-TGC5-1
ENSG00000232995
PLAU
HNF4A
FURIN
RB1
CDH11
PROM1
TRAF6
ARNT
CNTN1
ISG15
SP1
SPHK1
TGFA
CRK
ALCAM
GDF15
GREM1
PCSK6
RAMP2
SP3
NKX3-1
RAMP3
LBX1
MUC20
SPRR1B
MIR7-3HG
MIR133B
MIR532
LINC01186
LOC100131635
NPTN-IT1
FLJ42393
MIR548K
MIR4306
ENSG00000275307
ENSG00000276965
EGFR
IGF1R
EPHB4
PDGFRA
PIK3CD
TP53
HMOX1
HSP90AA1
NFE2L2
PTEN
TERT
TGFB2
HDAC1
MMP13
CD36
MAPK10
MAPK8
NOS1
RPS6KB1
SIRT1
CCNE1
CD44
MUC1
NRG1
PTK2
STAT2
TGFB3
TYR
DLL4
ETS1
F8
FBN1
FOLH1
BECN1
FZD6
GRB2
RUNX2
BMP6
BSG
CD274
HAVCR2
TIMP1
APLNR
CMA1
COX5A
CXCL10
CXCR3
SKP2
AGTR2
INHA
LCP1
SKIL
SOD3
TIMP3
ADAMTSL1
FABP5
FRS2
IL17F
PTGES
SOX17
CSF3
CXCL11
CXCL13
MLANA
MX1
SPINT1
SRPX2
TIMP2
CXCL9
IAPP
LGALS9
PF4
PLXNC1
SCARA5
SENP2
CLEC1B
CCL8
DUSP19
FGD5
MIA3
APLN
CXCL14
EMILIN2
NOX5
PTBP3
FOXF2
KLHL6
CD24
ADM2
GPR151
MMRN2
SFTA3
DLEU1
MEG3
RMRP
CYTOR
HOXA11-AS
JPX
MIR146B
MIR30B
MIR93
SNHG7
MIR19A
MIR337
SNHG1
SNHG6
HAS2-AS1
LEF1-AS1
LINC00092
MIR215
MIR31HG
MIR424
SNHG17
CASC15
DLEU7-AS1
MIR144
MIR302B
MIR7-3
PCAT1
MIR153-2
MIR7-2
CASC8
CASC9
LINC01089
MIR7-1
MIR942
PCAT2
SOX9-AS1
CASC19
CCAT1
MIR153-1
MIR663B
PWAR1
RAB4B-EGLN2
SNORD50A
LINC01093
MIR4437
ROCR
MIR493HG
SOD2-OT1
CCL15-CCL14
ENSG00000276919
ENSG00000288605
ENSG00000273961
ENSG00000276496
ENSG00000277966
ENSG00000278020
ENSG00000278334
ENSG00000278592
HAFML
ENSG00000274430
ENSG00000276784
LOC102723517
LOC108281116
