# Supplementary material for: Identification of key genes related to lymphangiogenesis in venous thromboembolism through transcriptomics and verification by RT-qPCR
Source: Front Med (Lausanne). 2025 Oct 24;12:1659881. doi: 10.3389/fmed.2025.1659881 (PMC12592171; doi:10.3389/fmed.2025.1659881)
Supplement: Supplementary file 1 [file Data_Sheet_2.ZIP › Supplementary Table/Supplementary Table 4.xls]

## Sheet: Sheet1
Analysis Stage	Core Statistical/Computational Method	Rationale and Purpose of Selection
Differential Gene Screening	Limma (Linear model + Empirical Bayes)	Gold standard for microarray data analysis, stable in small samples, and capable of handling complex designs.
Functional Enrichment (GO/KEGG)	Hypergeometric Test	To test whether candidate genes are significantly over-represented in specific functional pathways.
Feature Selection (Boruta)	Random Forest-based All-Relevant Algorithm	To identify all possible outcome-related features, avoid omissions, and ensure robustness.
Feature Selection (SVM-RFE)	Support Vector Machine-Recursive Feature Elimination	To find the smallest and optimal feature subset that maximizes the performance of predictive models, considering feature interactions and nonlinearity.
Feature Selection (Lasso)	L1-regularized Linear Regression	To build a sparse and interpretable linear model, automatically perform feature selection, and handle multicollinearity.
Expression Validation	Wilcoxon Rank-Sum Test	A nonparametric test that does not rely on normal distribution, robustly compares gene expression differences between two groups.
Pathway Analysis (GSEA)	GSEA Algorithm	Global gene set analysis, capable of detecting pathways with subtle but coordinated changes in gene expression, with high sensitivity.
Immune Cell Estimation	CIBERSORT (Deconvolution Method)	An authoritative method for inferring the proportional composition of immune cells from mixed expression data.
Correlation Analysis	Spearman Rank Correlation	To assess monotonic relationships, does not require linearity or normal distribution, suitable for biological data, and robust.
Differential Immune Cells	Wilcoxon Rank-Sum Test	Robustly compare differences in immune cell proportions between two groups.
