# Supplementary material for: Identification of key genes related to lymphangiogenesis in venous thromboembolism through transcriptomics and verification by RT-qPCR
Source: Front Med (Lausanne). 2025 Oct 24;12:1659881. doi: 10.3389/fmed.2025.1659881 (PMC12592171; doi:10.3389/fmed.2025.1659881)
Supplement: Supplementary file 1 [file Data_Sheet_2.ZIP › Supplementary Table/Supplementary Table 5.csv]

	logFC	AveExpr	t	P.Value	adj.P.Val	B	gene_symbol	diff
DLST	-0.931970758730157	7.99296523308271	-18.2605934520895	3.41376723203952e-38	4.51880368505071e-34	75.7562864110301	DLST	Down
LSP1	-1.10000543333333	11.5276705338346	-12.3783084774348	5.9973026297174e-24	2.64620983031898e-20	43.8004035672182	LSP1	Down
TRIO	-0.528847638095239	7.10132923308271	-12.1571875098918	2.17172176636887e-23	7.18677025535619e-20	42.541005365297	TRIO	Down
UBAP2L	-0.587473204761903	8.68777733834586	-12.0530172832332	3.98385747089537e-23	1.05468642684484e-19	41.9471106081126	UBAP2L	Down
RALA	0.799145669841271	6.06569114285714	11.9055312997299	9.40963067456513e-23	2.07592135398698e-19	41.1057264859085	RALA	Up
ARHGEF1	-0.622092231746032	9.25134078195489	-11.4728187056293	1.17381791557422e-21	2.21968967835085e-18	38.6346775926503	ARHGEF1	Down
CHD1	0.946027552380952	9.31009471428571	11.443150592285	1.39563505285846e-21	2.30925264933592e-18	38.4651771388127	CHD1	Up
PPP2R1A	-0.555944611111109	9.4350842556391	-11.3597145719602	2.27079268742923e-21	3.33983142261119e-18	37.9884730190789	PPP2R1A	Down
KTN1	0.926718176190476	8.18949921804511	11.3010698055887	3.19716177795044e-21	3.67491901503185e-18	37.653408406984	KTN1	Up
MYH9	-0.945718403174599	10.906363075188	-11.2857321337912	3.49642561113756e-21	3.67491901503185e-18	37.5657781661784	MYH9	Down
FMNL1	-0.842392646031744	10.2074417669173	-11.2806055603318	3.60257394617458e-21	3.67491901503185e-18	37.5364881586576	FMNL1	Down
CPSF7	-0.566354547619046	10.0098768496241	-11.2802942802541	3.60912194571383e-21	3.67491901503185e-18	37.5347097033524	CPSF7	Down
RAB5C	-0.636316461904757	10.4195136466165	-11.2467455857049	4.38932968809027e-21	4.11675912616641e-18	37.3430361030071	RAB5C	Down
CORO1A	-0.733334615873012	12.9228148571429	-11.2037281493683	5.64129392707174e-21	4.66711298204054e-18	37.0972731182223	CORO1A	Down
ELMO1	-0.684676065079364	8.96515139849624	-11.1032341402742	1.01376709822744e-20	7.89366769366859e-18	36.5231974643252	ELMO1	Down
FAM63B	0.913527979365079	6.88554883458647	10.9924194217746	1.93449717562164e-20	1.42260772853909e-17	35.8903049562193	FAM63B	Up
BFAR	0.583739409523814	8.69906960150376	10.9011049855273	3.29411225418931e-20	2.29495599519494e-17	35.3689408624264	BFAR	Up
APP	-0.753017766666664	8.41794652631579	-10.864238580241	4.08361933512928e-20	2.70274345695531e-17	35.1585001509491	APP	Down
ZNF91	0.948116022222221	8.62405078195489	10.815350330904	5.42944129257991e-20	3.42235782808954e-17	34.879486933139	ZNF91	Up
MAP7D1	-0.627593747619045	10.3715016917293	-10.8020268311332	5.86765805831463e-20	3.53046316899595e-17	34.803458255165	MAP7D1	Down
SBNO2	-0.815793963492066	9.09760939097744	-10.75421521741	7.75200082683612e-20	4.46144499760129e-17	34.5306685977906	SBNO2	Down
CD3G	1.28274304761905	9.13341044360902	10.6970074990057	1.0816608752114e-19	5.96581041882224e-17	34.2043591165155	CD3G	Up
CAMLG	0.667693257142858	9.1667775037594	10.5744513662446	2.20731430944369e-19	1.12463587970729e-16	33.5056803737739	CAMLG	Up
EID1	0.883901246031744	8.04331443609023	10.5743201470039	2.20899999035956e-19	1.12463587970729e-16	33.5049326075661	EID1	Up
CNN2	-0.842744750793651	10.067205924812	-10.5641030571178	2.34427750323046e-19	1.14930375223191e-16	33.4467115798347	CNN2	Down
TRRAP	-0.64231017301587	8.29430545864662	-10.4980035009574	3.44319927476423e-19	1.62777245714479e-16	33.070153888986	TRRAP	Down
HSP90AB1	-0.562531612698411	11.4757278571429	-10.4772995970418	3.8836363535347e-19	1.77267911764617e-16	32.9522459555745	HSP90AB1	Down
PPP1R10	-0.534895734920633	8.92955884962406	-10.4626768606413	4.22819637018941e-19	1.86562117840658e-16	32.8689816302483	PPP1R10	Down
TANK	0.760858892063494	10.0972442706767	10.4513589275298	4.5157038320349e-19	1.9282055362789e-16	32.8045421315908	TANK	Up
UQCR11	1.21148565555556	10.0268183308271	10.4084228690918	5.79543937293272e-19	2.30712019236928e-16	32.5601373239974	UQCR11	Up
RNF19B	-0.768086587301585	9.34073306015038	-10.4045892812534	5.92597163560893e-19	2.30712019236928e-16	32.5383197245142	RNF19B	Down
TET3	-0.677642520634921	6.92644953383459	-10.3756210374863	7.01203455693891e-19	2.6519514694343e-16	32.373480130119	TET3	Down
MRPS31	1.02809183968254	7.67880085714286	10.3007105257229	1.08329928503176e-18	3.98323128776818e-16	31.9474141602205	MRPS31	Up
PRKCD	-0.870559568253965	10.2154494360902	-10.2942470430062	1.12471222783108e-18	4.02373398913513e-16	31.9106662144494	PRKCD	Down
MTDH	0.561130633333338	10.7481947218045	10.272137273449	1.27869609006068e-18	4.45423688003507e-16	31.7849794376584	MTDH	Up
RPL9	1.89195402857143	10.8857561353383	10.2462005311048	1.48635748838379e-18	5.04484976249648e-16	31.6375731382216	RPL9	Up
SLC25A36	1.22484123492064	8.50231236090226	10.2086874998482	1.84764618791538e-18	6.11432314735896e-16	31.4244452705921	SLC25A36	Up
AKIRIN1	0.737662930158736	8.93836120300752	10.2014694518964	1.92662357539218e-18	6.22017469938204e-16	31.3834461163417	AKIRIN1	Up
ZNF24	0.781911731746032	9.47400788721805	10.184451324763	2.12642512922875e-18	6.55842655112711e-16	31.286794314933	ZNF24	Up
RASGRP2	-0.55926844126984	10.6460066015038	-10.1404399760985	2.74434046418516e-18	7.84402623876815e-16	31.0369231197075	RASGRP2	Down
PSMA7	0.545227785714289	10.7886822781955	10.1378931594432	2.78514189938886e-18	7.84402623876815e-16	31.0224675584744	PSMA7	Up
TOMM20	0.616478425396828	9.69768493233083	10.1250794527581	2.99979514710673e-18	8.17001150608462e-16	30.9497442477981	TOMM20	Up
FLNB	-0.532055076190477	7.80278077443609	-10.1236735228182	3.02433001282879e-18	8.17001150608462e-16	30.9417656459793	FLNB	Down
TLN1	-1.00453074285714	9.70462660902256	-10.107333272779	3.32460539788172e-18	8.71158443955895e-16	30.849044933501	TLN1	Down
ATG12	0.598460171428574	8.90100146616541	10.1056885207733	3.3564312640138e-18	8.71158443955895e-16	30.8397129803423	ATG12	Up
APOBR	-0.997294638095237	8.99349660902256	-10.0816370034546	3.85810769758126e-18	9.8211099217083e-16	30.703270970777	APOBR	Down
UPF1	-0.547967188888887	9.14366339097744	-10.0322995229914	5.13355450660571e-18	1.24781944582241e-15	30.4235092906077	UPF1	Down
ZZEF1	-0.524513190476187	8.94837090225564	-10.0305860356917	5.18471477829061e-18	1.24781944582241e-15	30.4137962809624	ZZEF1	Down
RAPGEF6	-0.958374426984125	8.56808796240601	-10.0188987455869	5.54750052026472e-18	1.28828534011832e-15	30.347551791279	RAPGEF6	Down
TGFB1	-0.754016055555555	11.5386475714286	-9.92112363890979	9.7645743537447e-18	2.18482164893914e-15	29.7937529722832	TGFB1	Down
IRF2	-0.524318355555552	9.61192795488722	-9.91868343634656	9.90324838984277e-18	2.18482164893914e-15	29.7799410415128	IRF2	Down
UBE2G2	0.532001582539682	9.40079457894737	9.87349827632151	1.28571605269128e-17	2.71804472619617e-15	29.5242719358062	UBE2G2	Up
PTPN6	-0.535390609523809	11.7538938496241	-9.87243672920444	1.29362255609548e-17	2.71804472619617e-15	29.5182674209684	PTPN6	Down
UFL1	1.27672938730159	7.04076167669173	9.86796771953244	1.32744355310928e-17	2.74552661132929e-15	29.4929900146399	UFL1	Up
KYNU	0.829441496825397	7.85293204511278	9.84910617559027	1.48017768369819e-17	2.96865333319893e-15	29.3863244017973	KYNU	Up
NUP93	-0.517115825396825	8.62276988721804	-9.8374070833306	1.58359613585834e-17	3.12866597766521e-15	29.3201787228466	NUP93	Down
SRSF5	-0.735584014285713	11.0390903759398	-9.82355844463961	1.71536946520674e-17	3.25521335373917e-15	29.2418946163967	SRSF5	Down
RPL27	1.2357340015873	12.1199760150376	9.82085480239647	1.74234379665607e-17	3.25521335373917e-15	29.226613267595	RPL27	Up
MTF2	0.630683192063492	9.0213397443609	9.80313799237389	1.92988343589266e-17	3.4994338412207e-15	29.1264909921182	MTF2	Up
RAD1	0.545858315873014	8.59827812030075	9.73376481613939	2.8791344255845e-17	5.01461873571868e-15	28.7347103042517	RAD1	Up
RPSA	0.65302662857143	13.2452582255639	9.70986971161839	3.30414516084278e-17	5.60730378129178e-15	28.5998647320852	RPSA	Up
GLRX2	0.543096885714289	7.19589960902256	9.68618681137121	3.78706534054363e-17	6.34549163452861e-15	28.4662689918114	GLRX2	Up
PDP1	0.94020096984127	7.36877506015038	9.68291927131216	3.85900106378236e-17	6.38519963516089e-15	28.4478408685583	PDP1	Up
GBF1	-0.594162103174602	7.45471827819549	-9.66697299936668	4.2300957281331e-17	6.9128119942343e-15	28.3579223626529	GBF1	Down
ITGB2	-0.546635573015873	12.7180470827068	-9.65445418858037	4.54618871260839e-17	7.25034939624063e-15	28.2873478203404	ITGB2	Down
ARHGAP32	-0.6886822	6.33647139849624	-9.64465509663729	4.80995315055967e-17	7.55894819502084e-15	28.2321161985423	ARHGAP32	Down
TTBK2	0.873946946031748	5.61026918796992	9.6352364733507	5.07784517713889e-17	7.81574844299855e-15	28.1790378573661	TTBK2	Up
OLA1	0.83435983015873	8.78308302255639	9.63279081901381	5.14980659029576e-17	7.8354011305454e-15	28.1652568718428	OLA1	Up
CTDSP2	-0.512365231746029	11.4624476917293	-9.62943150166021	5.25031223121105e-17	7.89754352324325e-15	28.1463284555918	CTDSP2	Down
UBFD1	0.604001306349208	6.30209278947368	9.61145552162466	5.82230744706306e-17	8.65953749177233e-15	28.0450598892686	UBFD1	Up
TMBIM6	-0.553635206349208	12.2625223984962	-9.60728807222872	5.96354983435904e-17	8.77105657304563e-15	28.0215869395825	TMBIM6	Down
NDUFA4	1.7458818952381	8.34215311278195	9.57209944596528	7.30081576178577e-17	1.05044454607346e-14	27.8234584349785	NDUFA4	Up
RASA3	-0.747528482539681	7.4503264962406	-9.5664702091113	7.54089127755119e-17	1.07332019183812e-14	27.7917748645389	RASA3	Down
YLPM1	-0.607631222222222	8.70932560150376	-9.55680266004315	7.97169833477623e-17	1.12256777507907e-14	27.7373696798023	YLPM1	Down
CNOT3	-0.71369526031746	7.52029523308271	-9.54859780889543	8.35651508090407e-17	1.16437042237818e-14	27.6912035665061	CNOT3	Down
MRPS15	0.615709890476193	6.80293736090226	9.5403336981897	8.76283017727157e-17	1.19639264064581e-14	27.6447110948319	MRPS15	Up
G6PD	-0.885554006349206	9.86687857894737	-9.54024892204751	8.76709874916095e-17	1.19639264064581e-14	27.6442341957111	G6PD	Down
PRPF40A	0.763262136507937	9.46014754887218	9.53754240841454	8.90446957024763e-17	1.20066144534786e-14	27.6290093879797	PRPF40A	Up
ZNF148	0.638812395238094	9.99247709774436	9.52663614765532	9.4801114216165e-17	1.25488234887938e-14	27.5676667683558	ZNF148	Up
RAB11FIP2	0.736017963492065	8.52783581203007	9.51702059919669	1.00183160630009e-16	1.31299455174201e-14	27.5135942114526	RAB11FIP2	Up
GALNT11	0.515423404761902	8.31381214285714	9.4531461104496	1.44540845033346e-16	1.78811884645458e-14	27.1546515050292	GALNT11	Up
SLC6A6	-0.94056986666667	7.62827489473684	-9.44831606089851	1.48600709019488e-16	1.82132183823237e-14	27.1275271838999	SLC6A6	Down
NUMA1	-0.535673579365076	9.28818747368421	-9.43564988808737	1.59795109050885e-16	1.92291623500597e-14	27.0564095328628	NUMA1	Down
ARHGAP1	-0.509196914285713	11.0864666240602	-9.43288779277944	1.62345747896855e-16	1.93600960802763e-14	27.0409033836801	ARHGAP1	Down
STRN	0.733719852380956	8.4363302481203	9.4133009322856	1.81635356815079e-16	2.10904141943965e-14	26.930969196748	STRN	Up
RPS10L	0.861555488888893	9.11711236842105	9.4095284360122	1.85604927961325e-16	2.13639341862962e-14	26.909800486094	RPS10L	Up
SRP72	0.911279755555558	9.33208565413534	9.40702303314084	1.88288869956265e-16	2.14860325138886e-14	26.895742746452	SRP72	Up
GSTO1	0.748808496825397	10.7256026240601	9.39406763471668	2.02797036474487e-16	2.27493590831592e-14	26.8230618478564	GSTO1	Up
IGF2R	-0.893847271428571	10.884707924812	-9.38625157458227	2.12083240306654e-16	2.33945487661599e-14	26.7792224047118	IGF2R	Down
GANAB	-0.689423804761905	9.55216912781955	-9.3672847759011	2.36417315888255e-16	2.52375484710712e-14	26.6728690892168	GANAB	Down
RNF44	-0.673160668253965	10.6915063082707	-9.35881321464367	2.48166633209583e-16	2.6279853790362e-14	26.6253797165426	RNF44	Down
UBL5	0.799663098412704	9.09888218796993	9.3469520954645	2.65600818507598e-16	2.7902841544326e-14	26.5589035499663	UBL5	Up
PPP1R12B	-0.784954717460317	8.34201882706767	-9.3429074465911	2.71820707314831e-16	2.83314228561136e-14	26.5362389403835	PPP1R12B	Down
ARID3A	-0.705025884126984	8.36899872932331	-9.32036525240625	3.09240806678811e-16	3.1731942310135e-14	26.4099571336171	ARID3A	Down
CXorf21	0.529729599999999	7.37213019548872	9.28263076884476	3.83710149056337e-16	3.90705480235287e-14	26.1987051723198	CXorf21	Up
MRPL57	0.69433186031746	9.58912978947368	9.27712562630939	3.95975273001196e-16	4.00116388451667e-14	26.1678998613449	MRPL57	Up
TRANK1	-0.699155125396825	9.86453815789474	-9.27218855819336	4.07306579161305e-16	4.08448271845318e-14	26.1402765288918	TRANK1	Down
DENND1B	0.825949273015876	8.77650741353384	9.26869463475621	4.15520305159494e-16	4.10465841745987e-14	26.1207295436511	DENND1B	Up
RBM41	0.516195901587303	6.2698917518797	9.25449170460811	4.50643201654918e-16	4.41864004467122e-14	26.0412859577994	RBM41	Up
RBX1	1.15679070476191	8.67404045112782	9.24128811547216	4.85941695981824e-16	4.72971340419957e-14	25.9674548121902	RBX1	Up
ZFP36	-0.532744749206348	11.4328703759398	-9.23772711086567	4.95924532101118e-16	4.79164454848357e-14	25.9475463327761	ZFP36	Down
EIF4G1	-0.525111184126983	8.65486639097744	-9.21879537578008	5.52529559321179e-16	5.26175091851399e-14	25.8417318568718	EIF4G1	Down
PRPF8	-0.586436593650793	10.1930523834586	-9.21611453614402	5.61049139563567e-16	5.27401266890208e-14	25.8267516297454	PRPF8	Down
PWP1	0.54912642857143	9.26193033834586	9.21588465882207	5.61785741720324e-16	5.27401266890208e-14	25.825467144255	PWP1	Up
CCDC15	0.554892609523812	6.1253415037594	9.20247192861848	6.06474737028247e-16	5.65345499580486e-14	25.7505325893637	CCDC15	Up
NDUFC2	0.554940261904765	10.3602770601504	9.20034995002681	6.13862220039685e-16	5.68230364102469e-14	25.7386795941405	NDUFC2	Up
RPS10	0.921831734920636	12.3026032481203	9.19599939636603	6.29289745504074e-16	5.78465858419266e-14	25.7143799964919	RPS10	Up
BBX	0.681352401587304	9.25241722556391	9.15303303715891	8.03999357838657e-16	7.33968241359331e-14	25.4745283385004	BBX	Up
HIST1H4A	0.821255473015876	8.20037056390978	9.14509224808693	8.41219842379851e-16	7.5749843901919e-14	25.4302270567176	HIST1H4A	Up
TCEB2	0.672603749206347	11.3930927669173	9.14021542314402	8.64924290242765e-16	7.73581272293478e-14	25.4030236548827	TCEB2	Up
MED12	-0.57776052380952	8.6823417518797	-9.1261562594775	9.37049319359728e-16	8.26914789357648e-14	25.3246181329268	MED12	Down
RPLP0	0.632072880952384	13.241254556391	9.12480325723753	9.4429865575575e-16	8.27793463989329e-14	25.3170740775489	RPLP0	Up
NTAN1	0.710251206349209	8.9180965037594	9.11802238530865	9.81480399684706e-16	8.54727371751741e-14	25.2792690934446	NTAN1	Up
ATP6V1G1	1.01014142857143	9.7143492406015	9.09788364460967	1.10072410008625e-15	9.40018381473657e-14	25.1670276412427	ATP6V1G1	Up
TMEM5	0.564381865079367	8.08656886466165	9.09460454547619	1.12146167880923e-15	9.51588989897289e-14	25.148757127382	TMEM5	Up
EP400	-0.513831103174601	8.25374403759398	-9.0867498412887	1.17273202068905e-15	9.82497073282339e-14	25.1049982293227	EP400	Down
RPS15A	1.51993276825397	11.7278207894737	9.08295593307543	1.19832558207082e-15	9.97624888671158e-14	25.0838652490272	RPS15A	Up
NOTCH1	-0.575705868253969	9.68612759398496	-9.06617775836247	1.31834564696569e-15	1.08390939930962e-13	24.9904307092249	NOTCH1	Down
CD48	0.851050644444445	11.2902863759398	9.04292906980831	1.50467627872413e-15	1.19541981019726e-13	24.8610281070335	CD48	Up
ARHGAP17	-0.501904492063488	9.20856980451128	-9.04252228947721	1.50815976658564e-15	1.19541981019726e-13	24.858764638133	ARHGAP17	Down
LY96	1.30998196984127	7.98165992481203	9.03316740352172	1.59052442861649e-15	1.24466654571326e-13	24.8067172290195	LY96	Up
RPS21	0.985616879365082	11.7838745037594	9.03228741413925	1.59849900106712e-15	1.24466654571326e-13	24.8018219060669	RPS21	Up
RARA	-0.551498023809522	9.64808440601504	-9.01108104621859	1.80318629121658e-15	1.38771958935081e-13	24.68388570959	RARA	Down
PHF2	-0.562987284126981	8.56886888721804	-9.00442142712084	1.87269923093862e-15	1.43288553294419e-13	24.6468625014066	PHF2	Down
RSRC1	0.752362612698414	6.50979319548872	8.98324893523898	2.11191582166524e-15	1.59745312750758e-13	24.5291996934242	RSRC1	Up
LYRM2	0.870575474603175	5.59921087218045	8.97483473877761	2.21522174889396e-15	1.65666046836776e-13	24.4824572543172	LYRM2	Up
SMURF2	0.61563895714286	7.51210193233083	8.96601903513766	2.32885676810978e-15	1.73185826064433e-13	24.4334955121103	SMURF2	Up
TUBD1	0.59313177936508	7.38940911278196	8.94767889483025	2.5841929717064e-15	1.86923291620096e-13	24.3316725537144	TUBD1	Up
PRICKLE4	0.64553563809524	10.5286266466165	8.94133095622632	2.67891279066293e-15	1.92721568532637e-13	24.2964409591559	PRICKLE4	Up
SLC26A2	0.742061180952382	8.13866856390977	8.9358186270339	2.76396290851657e-15	1.97765281189372e-13	24.2658519497001	SLC26A2	Up
RAPGEF1	-0.502487130158729	6.03505667669173	-8.93061989774324	2.84663552174088e-15	2.02324803226149e-13	24.2370073394259	RAPGEF1	Down
CD37	-0.678877771428569	11.6487057669173	-8.90900606452457	3.2175714781105e-15	2.26547838594408e-13	24.1171288855191	CD37	Down
ACTBP9	-0.589066598412696	8.80478993233083	-8.89411535261386	3.50074112106898e-15	2.43891106418895e-13	24.034580644313	ACTBP9	Down
EVI2A	2.1559596015873	7.71258713533835	8.89011585454547	3.58093539976181e-15	2.48171947050508e-13	24.0124147767374	EVI2A	Up
COX6A1	0.641070698412703	10.7874833609023	8.86021516211146	4.24133012881323e-15	2.89394262448973e-13	23.8467784170311	COX6A1	Up
CHERP	-0.549889949206348	9.04324187218045	-8.83558788147145	4.87528061940443e-15	3.24291907331942e-13	23.7104589457928	CHERP	Down
CLPTM1	-0.736119774603173	8.84618614285714	-8.82716646487463	5.11302321319096e-15	3.38405441365044e-13	23.6638657566294	CLPTM1	Down
CD52	1.1636785015873	10.5852466390977	8.8256251822681	5.15776738272942e-15	3.39668491767111e-13	23.6553395149698	CD52	Up
RAD23B	-0.741618417460314	9.36496612030075	-8.81791672673461	5.38746302977683e-15	3.49577686888019e-13	23.612702670385	RAD23B	Down
LSM14B	-0.506637596825396	7.05635231578947	-8.81448670038973	5.49291616373514e-15	3.52288834348668e-13	23.5937336227105	LSM14B	Down
RPL35	1.23610798095238	10.938442481203	8.80753050025968	5.71312660601719e-15	3.61840463559089e-13	23.5552695719495	RPL35	Up
UTRN	-0.539197296825395	7.18838320300752	-8.80194867724673	5.89616408594283e-15	3.71654876217263e-13	23.5244106909737	UTRN	Down
NCOA6	-0.612240715873014	9.13340877443609	-8.80011368759238	5.95760189910177e-15	3.73747755158342e-13	23.5142671176258	NCOA6	Down
LGALS3	0.756425533333337	12.6266186541353	8.7804073083758	6.65892518321137e-15	4.11888750701724e-13	23.4053671541928	LGALS3	Up
NDUFA7	0.56072550952381	8.19245459398496	8.77011930026513	7.05710096129358e-15	4.324761362252e-13	23.3485393206484	NDUFA7	Up
TMBIM4	0.531720087301588	10.3804308045113	8.75478945408202	7.69476886660936e-15	4.65094317293644e-13	23.2638939770922	TMBIM4	Up
ANKFY1	-0.546982303174603	7.03097646616541	-8.74536339634923	8.11499300651891e-15	4.88264374669504e-13	23.2118661863096	ANKFY1	Down
NFAT5	1.33653776507937	7.70467684962406	8.73850021794023	8.4352528555834e-15	5.00706018158554e-13	23.1739936212	NFAT5	Up
NANS	0.503021247619053	8.35974397744361	8.72513818114727	9.09528266930144e-15	5.30718649510351e-13	23.1002813191064	NANS	Up
DICER1	0.729214257142861	10.5050265488722	8.72502199504974	9.1012414775893e-15	5.30718649510351e-13	23.0996405034549	DICER1	Up
AGO3	0.698488411111112	7.97260565413534	8.71454901826078	9.65463205100346e-15	5.58071460520231e-13	23.041886861751	AGO3	Up
TFDP2	0.600406717460317	7.1502655037594	8.70963774226072	9.92554948411322e-15	5.71236950092203e-13	23.0148097701333	TFDP2	Up
LGALS1	0.611017768253971	11.4204637593985	8.69952862686728	1.05072264688731e-14	6.02095916746635e-13	22.9590884714599	LGALS1	Up
PNP	0.800069717460319	9.77388357894737	8.69796588571034	1.06001236896134e-14	6.04801022756088e-13	22.9504762040743	PNP	Up
COPG1	-0.615299615873015	8.03967239849624	-8.69662708270105	1.06803584241663e-14	6.06763538457892e-13	22.943098388491	COPG1	Down
SPTBN1	-0.592061185714284	9.6989799924812	-8.68809084943312	1.12063348838609e-14	6.33924166058403e-13	22.8960644398238	SPTBN1	Down
PTPN4	0.852574161904764	8.90301190977444	8.68527245722719	1.13855921209219e-14	6.39573568592641e-13	22.8805380460918	PTPN4	Up
STOM	0.941788492063491	10.5223660902256	8.68500364363214	1.14028376662282e-14	6.39573568592641e-13	22.8790572348942	STOM	Up
CCNL2	-0.502570604761903	8.76601920300752	-8.68056717900638	1.169123837346e-14	6.50239169535672e-13	22.8546198974593	CCNL2	Down
DUT	0.585210565079372	10.424540481203	8.67326928609268	1.21815193876171e-14	6.71861550557864e-13	22.8144282893493	DUT	Up
HIST1H4J	0.752496407936508	6.61253723308271	8.67129440930648	1.23176744578079e-14	6.76552102896277e-13	22.8035536377696	HIST1H4J	Up
FAU	0.627973065079368	12.3951500601504	8.66952748784992	1.24407748712283e-14	6.80489822191937e-13	22.7938246579554	FAU	Up
SRRM2	-0.731053769841269	10.2422186992481	-8.66288784460093	1.29143936640235e-14	6.95128655860035e-13	22.7572704072104	SRRM2	Down
DDX21	-0.757586573015873	9.65838552631579	-8.66283189975198	1.29184595710182e-14	6.95128655860035e-13	22.7569624376116	DDX21	Down
NDUFB7	0.783306611111112	7.79098238345865	8.62797240779074	1.57163126897585e-14	8.25542980453702e-13	22.5651704888317	NDUFB7	Up
RHOB	-0.551264560317462	9.6852645037594	-8.62292040050205	1.61689616976508e-14	8.45962632378668e-13	22.5373926263377	RHOB	Down
NUCKS1	0.554208684126985	9.09888522556391	8.62047088793081	1.63930770286539e-14	8.50961414228597e-13	22.5239258834015	NUCKS1	Up
TROVE2	0.542565666666672	10.4869980676692	8.60244221467051	1.8140448357528e-14	9.30717499645729e-13	22.4248417274509	TROVE2	Up
PLXDC2	0.740455398412699	6.5286502406015	8.59794453921902	1.86044979860766e-14	9.50840694369482e-13	22.4001318164549	PLXDC2	Up
KRAS	0.864351965079369	10.6808961503759	8.5961656135324	1.87912806910044e-14	9.56693009641636e-13	22.3903595153068	KRAS	Up
METTL5	0.596372295238096	7.74572506015038	8.58277869248741	2.02580023839398e-14	1.02349304410768e-12	22.31683824616	METTL5	Up
GTPBP8	0.58572538095238	8.01243813533835	8.57914534485833	2.06753647865645e-14	1.0406076185542e-12	22.2968893411787	GTPBP8	Up
GGCX	0.796511095238095	6.52346212781955	8.53972042519488	2.57922868556803e-14	1.27869850602487e-12	22.0805796352634	GGCX	Up
UGCG	0.683420647619052	8.97116745864662	8.53710168492573	2.61736759425255e-14	1.28884558823833e-12	22.0662215821255	UGCG	Up
SPI1	-0.711992731746028	9.99237130075188	-8.53697890262164	2.61916947371844e-14	1.28884558823833e-12	22.0655484209276	SPI1	Down
YIPF6	0.551303492063495	9.83511638345865	8.53495843484366	2.64899842118918e-14	1.29869600375115e-12	22.0544714833954	YIPF6	Up
MZT2A	0.663533823809527	9.91425837593985	8.51702073043712	2.92907642031179e-14	1.40252910858357e-12	21.9561633034639	MZT2A	Up
RECQL	0.900809195238096	7.19913086466165	8.51537812337019	2.95615034596068e-14	1.40252910858357e-12	21.9471639002055	RECQL	Up
MRPL13	0.990587563492065	5.69090409774436	8.50670186491979	3.10333701176636e-14	1.45808899682338e-12	21.8996372814628	MRPL13	Up
NEK1	0.716487087301587	7.19214845112782	8.49988452495367	3.22408115970176e-14	1.50802693678347e-12	21.8623031916763	NEK1	Up
COX20	0.581412714285715	8.47298954887218	8.49514445686787	3.31077565339859e-14	1.53679042844044e-12	21.8363500459772	COX20	Up
HNRNPM	-0.505416920634916	10.6388388721805	-8.49462557944577	3.32040539800533e-14	1.53679042844044e-12	21.833509306828	HNRNPM	Down
SLC16A7	0.93425537936508	6.87630970676692	8.48911098075005	3.4244863858233e-14	1.57943994038826e-12	21.8033212015872	SLC16A7	Up
RPL31	1.77436415238095	10.4325510601504	8.48760851572505	3.45340147051363e-14	1.58724566893017e-12	21.7950973677316	RPL31	Up
CSF3R	-0.672855777777778	12.2992387293233	-8.46155940885246	3.99511230540866e-14	1.81107197214707e-12	21.6525833514092	CSF3R	Down
GCHFR	0.515125444444447	7.49004063909774	8.42679308948441	4.85180548954696e-14	2.17706268695366e-12	21.4625780222972	GCHFR	Up
EIF1AX	0.773834082539686	9.41602184210526	8.4132828935789	5.23196597869732e-14	2.31982420702752e-12	21.3888044325461	EIF1AX	Up
RPS3A	1.8402259952381	11.3553984736842	8.406140733453	5.44475408636096e-14	2.40240699470533e-12	21.3498183058111	RPS3A	Up
CHD9	0.842586457142857	8.38883798496241	8.40394003103151	5.51203753206403e-14	2.42046555480426e-12	21.3378075665342	CHD9	Up
SSB	0.856989398412699	7.73560763909774	8.4026994061217	5.55033152073835e-14	2.42474383960441e-12	21.3310370419925	SSB	Up
TLE3	-0.683780788888885	9.67240140601504	-8.40193539576669	5.57404543572775e-14	2.42709340239237e-12	21.3268677188156	TLE3	Down
GPR171	0.831398069841272	9.36580451879699	8.3942762908434	5.81741046850634e-14	2.51710157108141e-12	21.2850770727329	GPR171	Up
TAF4	-0.728985080952379	7.91671359398496	-8.38387094754656	6.16503771499158e-14	2.64956507251115e-12	21.2283203754496	TAF4	Down
LPAR6	1.42396120634921	6.98131977443609	8.35088276949427	7.40947323495411e-14	3.1638450713254e-12	21.048524766743	LPAR6	Up
C8orf44-SGK3	0.79647023015873	6.72716927067669	8.33966659357297	7.88708683182901e-14	3.33550697740961e-12	20.987442358504	C8orf44-SGK3	Up
SP100	0.550955104761908	9.3169027518797	8.29251568994602	1.02529058408951e-13	4.28131591848355e-12	20.7309388712894	SP100	Up
TNPO1	0.589916146031745	10.5940694360902	8.28920401526818	1.04433972651694e-13	4.34714621380653e-12	20.7129401302903	TNPO1	Up
SREK1IP1	0.900524128571431	6.60977563909774	8.28775141928091	1.05280578740462e-13	4.36864896798587e-12	20.7050460708687	SREK1IP1	Up
NGRN	0.510301092063489	9.04728103007519	8.28207107500578	1.0865718986939e-13	4.49467256969098e-12	20.6741806743769	NGRN	Up
CTSO	0.531328160317459	8.29330922556391	8.28130979326214	1.09117825754975e-13	4.49966560597696e-12	20.6700445855652	CTSO	Up
RPL30	0.84135041587302	12.8655714210526	8.27621093979856	1.1225345056157e-13	4.60030626960837e-12	20.6423452796718	RPL30	Up
RPL39	1.42062156666667	12.0419727518797	8.27272949020126	1.1444569470598e-13	4.67567179266374e-12	20.6234355222825	RPL39	Up
DBP	-0.530200704761906	7.88116447368421	-8.23958258420408	1.37569051879692e-13	5.51818648403481e-12	20.4435211412496	DBP	Down
ARL6IP5	0.658838241269843	11.0561266992481	8.23094622788343	1.44320573094568e-13	5.73685112928768e-12	20.3966823905553	ARL6IP5	Up
SECISBP2L	0.831116492063492	7.4713572406015	8.22336523699404	1.50517721107023e-13	5.9652786655499e-12	20.3555802381949	SECISBP2L	Up
CHMP2B	0.655789446031749	8.78421587969925	8.22258688124091	1.51168768474274e-13	5.97319697998197e-12	20.3513608803783	CHMP2B	Up
SH2B2	-0.608829230158728	9.25316829323308	-8.21998416445355	1.53366166492266e-13	6.04198793410158e-12	20.3372528424524	SH2B2	Down
NSL1	0.752797607936506	8.5927877593985	8.20456507673304	1.67050290638438e-13	6.56155696492878e-12	20.2537029356574	NSL1	Up
STK4	0.75234357936508	7.88867322556391	8.20039772164996	1.70952510266218e-13	6.67832659664184e-12	20.2311303368793	STK4	Up
SEC14L1	-0.656862885714286	11.9101795488722	-8.20031364648927	1.71032161083447e-13	6.67832659664184e-12	20.2306749793008	SEC14L1	Down
BOLA2	0.682804841269842	7.82828027067669	8.1919565364229	1.791362308381e-13	6.9334101976723e-12	20.1854197274647	BOLA2	Up
ZMIZ1	-0.73121884126984	9.45798881954887	-8.18481757613168	1.86360331647419e-13	7.17108055237465e-12	20.1467727679696	ZMIZ1	Down
MAGT1	0.582873539682542	7.65825929323308	8.17714571456616	1.94446482628634e-13	7.41754492955396e-12	20.10525308504	MAGT1	Up
TMEM260	0.723996996825397	8.85839322556391	8.17107676732888	2.0108923102092e-13	7.62698610608571e-12	20.0724172295168	TMEM260	Up
TERF1	0.521357982539683	7.8402392556391	8.15446212268228	2.20450209391543e-13	8.27974381602328e-12	19.9825647982553	TERF1	Up
COX7A2	1.26981562539683	9.56655790225564	8.14622687929721	2.30721918991104e-13	8.57883719574506e-12	19.9380505302815	COX7A2	Up
HGS	-0.518566165079363	9.08021766165414	-8.14379906378974	2.33839828685071e-13	8.64619500643657e-12	19.9249301805405	HGS	Down
RPS7	1.68354151587302	10.0108951804511	8.14249718095404	2.35528963336369e-13	8.68439244480086e-12	19.9178951008717	RPS7	Up
SPIN1	0.704496726984129	6.74070105263158	8.12742778668256	2.55985161573066e-13	9.30899885643590e-12	19.8364904237091	SPIN1	Up
TNFAIP2	-0.572528699999998	10.8679302481203	-8.12118444270454	2.64968541654383e-13	9.58302892316685e-12	19.802778520334	TNFAIP2	Down
ADRBK1	-0.848447912698408	8.92374330827068	-8.10509418813395	2.89589419136797e-13	1.03883337157555e-11	19.7159362295242	ADRBK1	Down
SNORA21	0.746455422222222	6.79145862406015	8.10411804816276	2.91154119380121e-13	1.04162353465802e-11	19.7106696474049	SNORA21	Up
ATP5L	0.794570233333335	10.6255429548872	8.1033588104984	2.92376938351974e-13	1.04317884985582e-11	19.7065734672206	ATP5L	Up
RPS29	0.926654247619052	11.9419921428571	8.09977975776494	2.98210348837114e-13	1.06113182461206e-11	19.6872657586043	RPS29	Up
FAM169A	0.761209187301586	5.30852668421053	8.09597771352761	3.04533831883811e-13	1.07495462463817e-11	19.6667582014355	FAM169A	Up
CYLD	0.532501185714288	9.61601106766917	8.09139714901448	3.12329184405746e-13	1.09373053279864e-11	19.6420557063674	CYLD	Up
SLA	0.608162771428573	11.7326029548872	8.08599726467989	3.21773674931274e-13	1.12383064249744e-11	19.6129407024912	SLA	Up
HAX1	0.551529012698419	9.55967515789474	8.08432152318008	3.24761826828066e-13	1.13057468474497e-11	19.6039067893511	HAX1	Up
ITM2A	0.895237504761907	10.1708410150376	8.08192671282107	3.29080091893371e-13	1.14032282104517e-11	19.5909974676133	ITM2A	Up
PDCD10	1.29743527936508	7.93069645112782	8.0714042136048	3.48739608450689e-13	1.19592388524916e-11	19.5342907075558	PDCD10	Up
C11orf73	0.719045130158732	6.32512736090226	8.06993336823281	3.51578961213441e-13	1.20194507197591e-11	19.5263661565172	C11orf73	Up
DGKA	-0.575965626984125	10.1866307518797	-8.06479251579761	3.61684476504177e-13	1.23074997827398e-11	19.4986723318309	DGKA	Down
FKBP1B	1.01460797619048	8.14727057894737	8.05863360088883	3.74171553559518e-13	1.26349715675187e-11	19.4655020224795	FKBP1B	Up
RTP4	0.627923312698415	7.44204911278196	8.04364645178533	4.06374388880653e-13	1.35495662106126e-11	19.3848209241792	RTP4	Up
VAMP8	0.64953363015873	10.3784469323308	8.03697330958801	4.21584274151566e-13	1.40213845149354e-11	19.3489134313927	VAMP8	Up
MPC2	0.645345949206348	8.81295298496241	8.03558126093028	4.2482766889369e-13	1.40938442434731e-11	19.3414242368812	MPC2	Up
CKS2	1.00381605396825	5.43182812781955	8.03376965148305	4.29085737821844e-13	1.41995197788694e-11	19.3316784742281	CKS2	Up
BLVRA	0.532390787301589	9.01859980451128	8.03121518127933	4.35161933961066e-13	1.43646845881362e-11	19.3179376768081	BLVRA	Up
CREBBP	-0.597119382539683	9.21662560902256	-8.02818215432504	4.42487453624566e-13	1.45389140876263e-11	19.3016245986972	CREBBP	Down
ATP5E	0.81696976984127	11.1970663909774	8.02812086867862	4.42636728663095e-13	1.45389140876263e-11	19.3012949966504	ATP5E	Up
SCAF11	0.974824749206348	10.4527700225564	8.01950800382849	4.64120262326901e-13	1.51319209665547e-11	19.2549824479027	SCAF11	Up
TMEM259	-1.05424088412698	6.7133975037594	-8.0182659081794	4.67302719336085e-13	1.51982459357537e-11	19.2483049314081	TMEM259	Down
RUFY3	0.701586274603173	9.10656161654135	8.00698865221392	4.97206280086448e-13	1.60134295121759e-11	19.1876945176427	RUFY3	Up
COX7C	1.14966916984127	9.08630948120301	8.00638998803026	4.988457856913e-13	1.6027237051446e-11	19.1844777720742	COX7C	Up
HIGD1A	0.754269961904764	8.33243085714286	8.00220370315752	5.10461308013967e-13	1.63607175161765e-11	19.1619863126703	HIGD1A	Up
PRDX4	0.901542495238097	8.23939666917293	7.9995354925835	5.18004366189311e-13	1.65623763170239e-11	19.1476530510022	PRDX4	Up
CRBN	0.663725088888889	9.33480867669173	7.99593401797327	5.28361502299837e-13	1.6852822182995e-11	19.1283090315893	CRBN	Up
RPL41	1.05022830634921	13.0335662481203	7.99025805396016	5.45103220346867e-13	1.73034324406031e-11	19.097828735779	RPL41	Up
FCGR1A	1.10969054285714	9.1527065112782	7.97729929382613	5.85325397207287e-13	1.84915328945891e-11	19.0282673806153	FCGR1A	Up
KIAA0391	1.27404524603175	9.05956266917293	7.9726614684116	6.0042514901509e-13	1.88926775076839e-11	19.0033814904878	KIAA0391	Up
CHD4	-0.504223950793648	9.51776462406015	-7.97252428296267	6.00877633205026e-13	1.88926775076839e-11	19.0026454499705	CHD4	Down
UBA1	-0.612282890476191	10.9199413233083	-7.95826008822527	6.49820782910648e-13	2.02869757155383e-11	18.9261378633571	UBA1	Down
RPS27L	1.26115094603175	6.75667633834586	7.95535378277363	6.60267801995358e-13	2.05646232823825e-11	18.9105554255669	RPS27L	Up
SIKE1	0.538318471428572	5.20483708270677	7.95330256621062	6.67741284155561e-13	2.0748571310721e-11	18.8995588253515	SIKE1	Up
POLR1D	0.780164047619049	11.1677617518797	7.94738744674281	6.8976602217727e-13	2.13327869989732e-11	18.8678533377574	POLR1D	Up
RPL35A	0.657555179365085	11.8615064511278	7.94675528875854	6.92162065505647e-13	2.13569912846113e-11	18.8644654111411	RPL35A	Up
PTCD2	0.59161362063492	7.52609238345865	7.9449305419287	6.99124762234173e-13	2.1521661576032e-11	18.8546865678918	PTCD2	Up
RPS27	1.01470337619048	12.7168216466165	7.93753618599807	7.28058117485307e-13	2.22057725833019e-11	18.815068169995	RPS27	Up
GSN	-0.625112692063485	10.2296933834586	-7.9252517247017	7.78775508536197e-13	2.35895913192074e-11	18.7492776121558	GSN	Down
LSM1	0.682015792063492	8.21648433082707	7.9204615430929	7.99488875599981e-13	2.41066839323848e-11	18.7236330819527	LSM1	Up
TIMM8B	0.832602534920635	8.42071008270677	7.91195444227154	8.3763107325421e-13	2.51422279289478e-11	18.6781032952936	TIMM8B	Up
STIP1	-0.54733083015873	8.55580458646616	-7.90701869993185	8.60582904639752e-13	2.57450704083125e-11	18.6516952644448	STIP1	Down
GADD45GIP1	0.767936053968254	7.21477590225564	7.90680193688212	8.6160506088105e-13	2.57450704083125e-11	18.6505356365019	GADD45GIP1	Up
CERS6	0.59381022857143	8.93314884210526	7.8997611514989	8.95469367219733e-13	2.66123770155041e-11	18.6128753338592	CERS6	Up
PHF20L1	0.517066780952382	8.48829245864662	7.89831007225058	9.02611112820774e-13	2.6729000672055e-11	18.6051151685429	PHF20L1	Up
FCGR1B	1.02360045873016	9.38673521052632	7.89703893873948	9.08913643324017e-13	2.68555578050893e-11	18.598317743754	FCGR1B	Up
UBXN4	0.990250833333336	8.7789217443609	7.89463493496017	9.20952786447936e-13	2.71506726819851e-11	18.5854633247663	UBXN4	Up
HBD	1.14928088095238	12.6213690075188	7.89264067532044	9.3105991953557e-13	2.73876447886497e-11	18.574800900463	HBD	Up
EIF2S1	0.530588676190476	8.29793529323308	7.88959999124233	9.46682664997431e-13	2.77854510788714e-11	18.5585455539503	EIF2S1	Up
RPS18	0.698234179365084	12.9881578796992	7.88834905004077	9.53185142238261e-13	2.7852785271099e-11	18.5518587322608	RPS18	Up
VAMP5	0.665900774603178	8.13722463157895	7.88607244649751	9.65132997808209e-13	2.81397918325711e-11	18.5396902720359	VAMP5	Up
RHOQ	0.530008465079369	10.0597430300752	7.87911583480691	1.00257049279526e-12	2.91670892596283e-11	18.5025149096873	RHOQ	Up
RORA	0.893856409523811	7.02508107518797	7.87852864545874	1.00579566040929e-12	2.91967481509601e-11	18.4993775714426	RORA	Up
KCTD12	0.819757146031748	10.3652766691729	7.8705375420563	1.05072418708462e-12	3.02357305748678e-11	18.4566896234888	KCTD12	Up
MYC	-0.604027304761903	9.78463465413534	-7.85581355708231	1.13878379066528e-12	3.25921526646044e-11	18.3780757886079	MYC	Down
NDUFA6	0.881249031746031	8.03145667669173	7.85561837186206	1.13999899401011e-12	3.25921526646044e-11	18.3770340174826	NDUFA6	Up
RGS10	0.675395244444449	10.798606593985	7.85513462026882	1.14301633043062e-12	3.26045010907638e-11	18.3744521078675	RGS10	Up
LONRF1	0.573978496825397	7.36553840601504	7.85476019747224	1.14535718117437e-12	3.26045010907638e-11	18.3724537541503	LONRF1	Up
PRKACA	-0.524699079365078	9.54244795488722	-7.85290133982714	1.15704916040471e-12	3.28666517945862e-11	18.3625332449987	PRKACA	Down
ZNF271	0.759135726984127	7.24376670676692	7.84964478011904	1.17781862833256e-12	3.33849789790967e-11	18.3451554019568	ZNF271	Up
RPS10P2	0.558658150793651	5.8520332406015	7.84210977689324	1.22730355873888e-12	3.46392690981375e-11	18.3049566593831	RPS10P2	Up
METTL9	0.689113652380952	10.8934043007519	7.83997358075326	1.24170416917291e-12	3.49711448666847e-11	18.2935627343435	METTL9	Up
PAK1IP1	0.506179293650795	5.6893405037594	7.83488692907008	1.27667280256082e-12	3.58036395921559e-11	18.2664363576571	PAK1IP1	Up
C14orf2	1.21039762698413	8.38874354135338	7.82394860982289	1.3552126885135e-12	3.7845886830914e-11	18.2081255264775	C14orf2	Up
ZC3H15	0.8490262968254	8.75653940601504	7.80998061995242	1.46250932643883e-12	4.03317415709807e-11	18.1337070140407	ZC3H15	Up
MYL6	0.991774719047619	12.0030112180451	7.80938265394866	1.46728613762998e-12	4.0344189328619e-11	18.1305222600666	MYL6	Up
INPP4B	0.624530317460318	6.7605069924812	7.80501443514161	1.50265397824201e-12	4.10963444421269e-11	18.1072599257318	INPP4B	Up
SOWAHC	0.536877226984126	5.48778883458647	7.80051131070722	1.53999931163137e-12	4.19443845433424e-11	18.0832841566838	SOWAHC	Up
PHACTR2	0.617047890476194	8.502429	7.79672825420013	1.57208346130921e-12	4.26427638880125e-11	18.0631461297133	PHACTR2	Up
ZNF430	0.664613358730159	7.36280806015038	7.79325016531408	1.60216573205149e-12	4.33698727917498e-11	18.0446346734433	ZNF430	Up
OGDH	-0.515482561904758	9.0409930075188	-7.77664186962608	1.75387194818468e-12	4.72831017884331e-11	17.9562821270062	OGDH	Down
AHSP	1.29370139682539	10.9156663609023	7.76724710578196	1.84590887938399e-12	4.94621373206596e-11	17.9063348115324	AHSP	Up
PMAIP1	1.02801254603175	7.0058624887218	7.74289335423195	2.10739979803344e-12	5.60153637079691e-11	17.776962247708	PMAIP1	Up
CD244	0.5178460968254	8.42483746616541	7.73312145785731	2.22236586531784e-12	5.87174789605036e-11	17.725094305503	CD244	Up
GBP1	0.71099646031746	10.2091094887218	7.72286128186159	2.3497724144114e-12	6.18368537764685e-11	17.6706610149804	GBP1	Up
NME6	0.516748996825401	7.81218533082707	7.71847949449401	2.40636633305002e-12	6.30753884169962e-11	17.6474225864604	NME6	Up
NDUFB1	0.721965157142859	8.35153094736842	7.7100064987271	2.51966206045171e-12	6.55260642322186e-11	17.6025008518876	NDUFB1	Up
EHBP1L1	-0.544641503174603	8.90489360902256	-7.70195633135931	2.63219788417373e-12	6.83184380251129e-11	17.5598380679466	EHBP1L1	Down
CHD7	-0.610761385714285	7.04010792481203	-7.6881938438902	2.83624512906827e-12	7.28997607251974e-11	17.4869411992113	CHD7	Down
PSMB7	0.549363580952383	9.72609791729323	7.68574676142399	2.87413434136775e-12	7.37304579005520e-11	17.4739847120325	PSMB7	Up
DNAJC15	1.05998894444444	6.84086118796992	7.68027959414568	2.96060734619049e-12	7.53642476025372e-11	17.445043536322	DNAJC15	Up
ULK1	-0.501887644444444	8.38280105263158	-7.67992591462438	2.96628941610047e-12	7.53642476025372e-11	17.4431715561897	ULK1	Down
BCOR	-0.545718099999999	5.84742423308271	-7.674070316291	3.06194972205645e-12	7.73492909749261e-11	17.4121833929566	BCOR	Down
ATRAID	0.517390047619049	10.458557075188	7.67298344117153	3.08003909116623e-12	7.76580522852713e-11	17.4064325769267	ATRAID	Up
TCEB1	0.579900188888891	8.53790373684211	7.65358749314439	3.42126300664896e-12	8.53978183869786e-11	17.3038580423464	TCEB1	Up
TP53	-0.6115335015873	7.5440979924812	-7.65334710530833	3.4257189365782e-12	8.53978183869786e-11	17.3025873856384	TP53	Down
LTK	-0.511112388888888	6.31023908270677	-7.64750364009967	3.53582318386544e-12	8.7811803911495e-11	17.2717043455042	LTK	Down
IGFBP7	0.550952806349208	8.30927366917293	7.64663310976432	3.55252345501536e-12	8.80572535680171e-11	17.2671043182763	IGFBP7	Up
DRG1	0.579693996825398	9.03610670676692	7.64257810847151	3.63135084328657e-12	8.94629980341079e-11	17.2456796656578	DRG1	Up
TRA2A	0.734645241269844	10.3329019774436	7.6424018900936	3.63481548101308e-12	8.94629980341079e-11	17.2447487125085	TRA2A	Up
NUP98	-0.509397519047617	8.65794766165414	-7.64142498266933	3.65408201986445e-12	8.97385597345932e-11	17.2395879075537	NUP98	Down
CCNT1	0.723066906349207	7.49446860902256	7.63980839731237	3.68618686639049e-12	9.03593621303907e-11	17.2310483700943	CCNT1	Up
MED13L	0.602012736507936	9.14709215789474	7.63639439895474	3.75490934243786e-12	9.17043080550737e-11	17.2130163650483	MED13L	Up
SKIL	0.607361220634921	6.67560045112782	7.62107112932301	4.07933673055612e-12	9.88977661215592e-11	17.1321204231941	SKIL	Up
RPL34	1.34587977777778	8.82138371428571	7.61782477707559	4.15155653013073e-12	1.00281302535293e-10	17.1149900550223	RPL34	Up
GZMK	0.871870190476193	9.72357914285714	7.61500437114792	4.21532834041281e-12	1.01267334377576e-10	17.1001096157736	GZMK	Up
HMGB1	0.669177047619051	10.6854862556391	7.61391321920416	4.24025986492918e-12	1.01681738826209e-10	17.0943532793197	HMGB1	Up
PYROXD1	0.83703832698413	7.67673636090226	7.59747230266842	4.63409603969589e-12	1.10724782089268e-10	17.0076585237594	PYROXD1	Up
ZWILCH	0.689516257142857	5.5297850075188	7.57441675376899	5.24813248802276e-12	1.2449736513254e-10	16.8862071621833	ZWILCH	Up
RBM3	0.816597439682543	8.74458701503759	7.56071446098574	5.65057687516066e-12	1.33327426196973e-10	16.8140951380827	RBM3	Up
TMEM14B	0.706182938095239	8.7096869924812	7.55837734288283	5.7222087585517e-12	1.34617140954711e-10	16.8018005459678	TMEM14B	Up
CHCHD2	0.661022590476195	11.3148297218045	7.54957835085943	6.00005787557804e-12	1.40571267431905e-10	16.7555261977731	CHCHD2	Up
ARL4A	0.55093368888889	7.80205292481203	7.54162640409693	6.26263672870298e-12	1.4646382045555e-10	16.7137248111824	ARL4A	Up
TMEM183A	0.578779204761908	9.78807430075188	7.53927670413167	6.34238227752878e-12	1.48067220824777e-10	16.7013763633292	TMEM183A	Up
MRPL11	0.57279086825397	8.04038905263158	7.53887468059036	6.35612683749592e-12	1.48126850260446e-10	16.6992637496986	MRPL11	Up
NDUFB6	0.55315554603175	9.6187987518797	7.53190903677417	6.59901146060868e-12	1.52510415483469e-10	16.6626667269688	NDUFB6	Up
RNF24	-0.80607190952381	11.5496917218045	-7.5258285485172	6.81853438962778e-12	1.56424505572795e-10	16.6307312252596	RNF24	Down
HMBS	0.745208385714289	9.23797579699248	7.51869938666812	7.08514625637361e-12	1.61979414500203e-10	16.5933010150403	HMBS	Up
RSL24D1	1.4023943952381	6.38476664661654	7.51625509884587	7.17891327022044e-12	1.63558132457673e-10	16.5804710315164	RSL24D1	Up
BHLHE40	-0.557903414285713	9.55585976691729	-7.51433634530393	7.253380339415e-12	1.64970782736832e-10	16.5704007242747	BHLHE40	Down
ID2	0.571912560317465	11.1432421503759	7.50013515314851	7.82884376636315e-12	1.75942962538793e-10	16.495899692899	ID2	Up
MSL2	-0.589198350793648	9.15206339849624	-7.49688765767937	7.96666606680401e-12	1.78736879197093e-10	16.4788708910942	MSL2	Down
ADNP2	0.531154388888892	8.57111990977444	7.49488656184104	8.05278573290106e-12	1.80094300053064e-10	16.4683792718974	ADNP2	Up
SPOCK2	-0.538891136507933	10.5599323082707	-7.49484972153109	8.05437981653046e-12	1.80094300053064e-10	16.4681861310025	SPOCK2	Down
CCDC53	0.575153192063493	7.88238442857143	7.49024288185467	8.25620171081017e-12	1.83676205119318e-10	16.4440370789577	CCDC53	Up
RERE	-0.517924590476191	10.3414438721805	-7.48397041175646	8.53906933555214e-12	1.8901615517509e-10	16.4111663797889	RERE	Down
MS4A4A	1.21306752857143	6.06845387969925	7.48064274887578	8.69301193120332e-12	1.91570836517227e-10	16.3937323539237	MS4A4A	Up
LEPROT	0.796978360317464	10.111481406015	7.47741223906764	8.84508906748871e-12	1.93845105937662e-10	16.3768103108436	LEPROT	Up
TAPBP	-0.501740068253969	12.0506806766917	-7.46168611169794	9.62387634100675e-12	2.09525084088662e-10	16.2944759072562	TAPBP	Down
XK	1.63316845396825	7.82176580451128	7.45366953482693	1.00466294849942e-11	2.18011859824373e-10	16.2525319714533	XK	Up
FOXO1	-0.669912849206348	9.96221578195489	-7.44371648902664	1.05971735885205e-11	2.29207167959551e-10	16.2004816004505	FOXO1	Down
IPO7	0.507704626984129	8.87888569172932	7.43290689496075	1.12289782249861e-11	2.41687780104294e-10	16.1439838922407	IPO7	Up
MXD1	-0.848641642857141	7.29732536090226	-7.42848821346886	1.14978581798383e-11	2.47073293387208e-10	16.120898736787	MXD1	Down
ARAP1	-0.523550344444443	10.0102804887218	-7.41709326292815	1.22210297999614e-11	2.61340503169773e-10	16.0613923528966	ARAP1	Down
TMCO3	-0.566097804761905	6.50447769172932	-7.4038207507717	1.31203016468961e-11	2.79667363768058e-10	15.9921282432468	TMCO3	Down
ARL5A	0.635899300000005	9.64099912781955	7.40188626136167	1.3256730743517e-11	2.82121133202467e-10	15.9820371474306	ARL5A	Up
UBXN7	0.503973619047621	7.9588185112782	7.39639892815254	1.36514135663917e-11	2.88028828740242e-10	15.9534188580405	UBXN7	Up
PPA2	0.869420642857146	8.05493581203008	7.39621439473585	1.36648866396368e-11	2.88028828740242e-10	15.9524566061204	PPA2	Up
COX7B	1.27104143174603	6.96741328571429	7.38779022570756	1.42941725737875e-11	3.008139306188e-10	15.908539212377	COX7B	Up
COX7A2P2	0.736778193650794	7.27067734586466	7.38702498349953	1.4352738234587e-11	3.01566977795601e-10	15.9045508285973	COX7A2P2	Up
SPTAN1	-0.720604496825397	9.38914830075188	-7.38217890699519	1.47291748026824e-11	3.07039506871035e-10	15.8792974143728	SPTAN1	Down
FUT7	-0.643731895238092	8.21724069172932	-7.37931036496357	1.49565879178403e-11	3.11289865201968e-10	15.8643523704878	FUT7	Down
LOC100129361	0.529792396825396	7.95408756390977	7.3678113572015	1.59036378492704e-11	3.29446720204683e-10	15.8044669517117	LOC100129361	Up
ZNF136	0.590095203174604	6.78425696240602	7.36004340921663	1.65767596209505e-11	3.41785930066234e-10	15.7640343868142	ZNF136	Up
HINT1	1.09997798253968	8.90283038345865	7.33997191671332	1.84494445007394e-11	3.75206236203333e-10	15.6596435892038	HINT1	Up
MRPL33	0.548909696825399	8.53723772932331	7.33617585829735	1.88264741997663e-11	3.81249445866369e-10	15.6399138861528	MRPL33	Up
CR2	-0.572094126984127	6.30914966917293	-7.33607715956503	1.88363781518928e-11	3.81249445866369e-10	15.6394009645838	CR2	Down
TMA7	0.628445307936508	9.54904832330827	7.33107307102476	1.93453325772416e-11	3.89762811757909e-10	15.6133993060109	TMA7	Up
IGSF6	0.703186395238095	9.4083770075188	7.32620764317694	1.98532298344921e-11	3.99387846989624e-10	15.5881252780962	IGSF6	Up
APBB1IP	-0.92554257142857	8.91633818796993	-7.31934580026255	2.05920384065631e-11	4.11747450736671e-10	15.5524926266783	APBB1IP	Down
PTER	0.754831007936507	7.97724154135338	7.29829954298502	2.30320474057886e-11	4.57084275128072e-10	15.4432899875564	PTER	Up
PKM	-0.526917892063491	11.155953	-7.28512662531352	2.47026694294407e-11	4.86591123865338e-10	15.3750074350511	PKM	Down
RPL15	0.656843866666671	12.3689519172932	7.28307979252669	2.49728030441655e-11	4.91181268789925e-10	15.364402262943	RPL15	Up
TNFSF10	0.795653820634922	10.8307173909774	7.27274135369118	2.63825545563014e-11	5.15082411005548e-10	15.3108555010869	TNFSF10	Up
CNIH4	1.09371167777778	6.77726937593985	7.26931125184031	2.68674647918422e-11	5.20709562883771e-10	15.2930968396616	CNIH4	Up
SIRPAP1	-0.581640244444444	7.32411585714286	-7.2674896631748	2.71285561055946e-11	5.25001019254028e-10	15.2836673839807	SIRPAP1	Down
FLNA	-0.599564611111115	10.6860662180451	-7.26594849731926	2.73514136189619e-11	5.27770644423031e-10	15.2756903248979	FLNA	Down
SVIL	-0.55373823015873	9.21190441353384	-7.25831587376695	2.8482101898382e-11	5.479906727164e-10	15.2361945963926	SVIL	Down
MRPL15	0.858399214285716	7.53608963157895	7.23710158519855	3.18734647446981e-11	6.10577500471156e-10	15.1265127124703	MRPL15	Up
MBOAT7	-0.502367626984126	11.8956846842105	-7.21965112509266	3.49602852444663e-11	6.66814547234871e-10	15.0363941119283	MBOAT7	Down
RWDD1	0.890959012698413	7.04570481203007	7.21908442481125	3.50653382430535e-11	6.67173309508972e-10	15.0334691024602	RWDD1	Up
EEF1B2	0.880915552380955	10.5183799548872	7.21052838601943	3.66899107699364e-11	6.95794196076860e-10	14.9893193929729	EEF1B2	Up
RHOBTB3	0.675934968253968	5.85559442105263	7.20953318865072	3.68836421581946e-11	6.98467483902749e-10	14.9841855825655	RHOBTB3	Up
RP6-11O7.2	0.748051785714286	8.2129107518797	7.20541838063116	3.76954569752437e-11	7.10790262081625e-10	14.9629622559178	RP6-11O7.2	Up
FIS1	0.667164512698413	10.8834419473684	7.20066441137899	3.86554011646836e-11	7.26820376728575e-10	14.9384488144431	FIS1	Up
SLIRP	0.798111142857144	6.59127635338346	7.17893158338891	4.33609666789404e-11	8.06136398776873e-10	14.8264750073293	SLIRP	Up
IGHA1	-0.939831452380951	8.44340881954887	-7.17187154485252	4.50082707907201e-11	8.34418039855408e-10	14.7901314423884	IGHA1	Down
SSX2IP	0.591664112698414	6.07331332330827	7.16852776569865	4.58099226253181e-11	8.48092231875995e-10	14.7729238447682	SSX2IP	Up
PFDN5	1.09917675873016	9.73516563909774	7.15417819480982	4.94135642467181e-11	9.08454652685843e-10	14.6991187287593	PFDN5	Up
EMC3	0.630162088888889	11.4149887969925	7.1391612954627	5.3485132577309e-11	9.68512585397864e-10	14.6219509697819	EMC3	Up
PPIG	0.819578255555557	8.11418084962406	7.12935547264199	5.63210948502325e-11	1.01708367330495e-09	14.5716001404561	PPIG	Up
COX6C	0.701018217460318	8.5510584962406	7.11455586442569	6.08852073408003e-11	1.09353797770716e-09	14.4956653209041	COX6C	Up
COX5B	0.543465666666668	10.9766391804511	7.11422425813458	6.09915546159013e-11	1.09396369708765e-09	14.4939646951754	COX5B	Up
FBXO11	0.536606926984129	9.44151157142857	7.1112870744559	6.19415743590345e-11	1.10800083755478e-09	14.4789030381659	FBXO11	Up
PLEKHA1	0.533936698412697	9.00921533082707	7.11036176672125	6.22438813232096e-11	1.11190587999369e-09	14.4741587023742	PLEKHA1	Up
NDUFA2	0.636386638095237	10.0679096691729	7.10777130413784	6.30979918766152e-11	1.12111156841712e-09	14.4608780687263	NDUFA2	Up
COMMD8	1.26914184920635	5.95815433082707	7.09551783473985	6.72978083188126e-11	1.18617987845023e-09	14.3980869085825	COMMD8	Up
XAF1	0.808661469841272	7.67775188721805	7.09383000679835	6.78975533883291e-11	1.19357226321555e-09	14.3894416612442	XAF1	Up
HNMT	1.05187703333333	6.75230701503759	7.09300669960751	6.81920182461304e-11	1.19715881369235e-09	14.3852249211116	HNMT	Up
RAP2A	0.771949288888889	8.84408421052632	7.09019757402205	6.9206269154334e-11	1.21335547655089e-09	14.3708390421408	RAP2A	Up
STX8	0.579373112698416	8.56159137593985	7.0873807874139	7.02382606608488e-11	1.2265750084006e-09	14.3564164879098	STX8	Up
PDS5B	0.5423861	7.8744435112782	7.08303539996952	7.18602037904112e-11	1.24995205988656e-09	14.3341721969805	PDS5B	Up
COX7BP1	0.787275073015874	5.609039	7.0769496595085	7.41941634025427e-11	1.27877788271798e-09	14.3030292103987	COX7BP1	Up
GNA13	-0.622509325396826	5.77820933834586	-7.07219669912158	7.60689707791995e-11	1.3059986591495e-09	14.2787149032076	GNA13	Down
ACTN1	-0.606196474603173	11.5190606842105	-7.0683160103721	7.76343808813243e-11	1.32942600223297e-09	14.2588682401122	ACTN1	Down
TXNDC9	1.02391368888889	6.79687533834587	7.06511639864901	7.89489761118724e-11	1.34844851199078e-09	14.2425084319095	TXNDC9	Up
THOC7	0.626184412698414	8.04754547368421	7.06446552987705	7.92190740533163e-11	1.35046019147981e-09	14.2391809083013	THOC7	Up
LYPLA1	0.713187684126986	8.90453738345865	7.06434113553457	7.92707991825803e-11	1.35046019147981e-09	14.2385449661397	LYPLA1	Up
CKLF	0.864152093650793	9.2791022406015	7.06106170079108	8.0646548082054e-11	1.37037016298093e-09	14.2217813043592	CKLF	Up
LTBP3	-0.680145936507936	7.83572153383459	-7.04234072542044	8.89642372664987e-11	1.49504720930969e-09	14.1261515332189	LTBP3	Down
DPM3	0.510361893650797	7.93639730075188	7.01688464314357	1.01649351746489e-10	1.68824651075066e-09	13.9963022986287	DPM3	Up
ETFA	0.584648092063494	8.98431317293233	7.01011423873114	1.05313976790125e-10	1.7425513884636e-09	13.9618030687918	ETFA	Up
RPL24	0.837375858730161	11.7464296917293	6.9942341774963	1.14429589893298e-10	1.86769973047791e-09	13.8809444018667	RPL24	Up
LYST	0.858577217460317	10.4311151428571	6.99100639932677	1.16375630272069e-10	1.89712342107313e-09	13.8645193458252	LYST	Up
ACTN4	-0.561101423809525	9.28809512781955	-6.98686607773662	1.18919795033221e-10	1.9338345538756e-09	13.8434557574621	ACTN4	Down
SSR2	0.517577209523811	11.2536778195489	6.98200786773279	1.2197524584561e-10	1.97623785710934e-09	13.8187472646653	SSR2	Up
RPS24	1.26555856984127	10.3083889022556	6.97912829464235	1.23822766317028e-10	1.99883165577866e-09	13.8041056973554	RPS24	Up
CLIC1	0.795373014285715	11.8752233759399	6.97667109030396	1.25421143898923e-10	2.01970764208035e-09	13.7916139147884	CLIC1	Up
PDCD2	0.562786996825397	7.27215342857143	6.97607219107156	1.25813799681183e-10	2.02356897494511e-09	13.7885695747395	PDCD2	Up
CREG1	0.866219134920637	9.46982417293233	6.96486830643195	1.33387395050302e-10	2.13500477422109e-09	13.7316398858036	CREG1	Up
KRIT1	0.547965285714289	7.46260778195489	6.96292184820842	1.34748336061518e-10	2.14899243909195e-09	13.7217537546557	KRIT1	Up
ALG5	0.568742866666668	8.43315639849624	6.95598583979028	1.39710405672137e-10	2.22010400946228e-09	13.6865358938366	ALG5	Up
HOPX	0.744167053968253	9.13041347368421	6.9457904075166	1.47333725623318e-10	2.33283748742635e-09	13.6347976511698	HOPX	Up
SIRPA	-0.53388199206349	10.6069779699248	-6.94384455977977	1.4883469336015e-10	2.35098429117935e-09	13.6249271512689	SIRPA	Down
TPRKB	0.59274645079365	6.51095987969925	6.9163739633087	1.71708748773325e-10	2.65216885357352e-09	13.4857171341018	TPRKB	Up
PHLPP1	-0.59344578095238	7.08723821052632	-6.91444449319621	1.73440022726121e-10	2.6757873902397e-09	13.475949015449	PHLPP1	Down
C11orf57	0.607891460317463	6.76476955639098	6.91302773197529	1.74722221922203e-10	2.6924307934624e-09	13.4687773428479	C11orf57	Up
TSPAN5	0.912231461904765	10.7877142030075	6.90134762167399	1.8565602560265e-10	2.83779308418277e-09	13.4096785930513	TSPAN5	Up
ATP5C1	1.12800363809524	9.56716260150376	6.89983705816219	1.87118540840846e-10	2.8568490485701e-09	13.4020388961784	ATP5C1	Up
TNFAIP6	1.13636977619048	8.90055473684211	6.8864966762565	2.00538605400848e-10	3.05821373236294e-09	13.3346037945072	TNFAIP6	Up
RPL6	0.525250417460319	12.0625118421053	6.88498067930724	2.02122558073786e-10	3.07528310485369e-09	13.3269443703025	RPL6	Up
MRPL19	0.566333423809526	5.86835612781955	6.85942969956977	2.30755657141337e-10	3.4710370836135e-09	13.1979702451765	MRPL19	Up
LOC101928143	-0.680484973015872	9.47620488721805	-6.85701738888131	2.33657480791763e-10	3.50437443004567e-09	13.1858052911052	LOC101928143	Down
ACSL6	0.750631303174605	5.94164507518797	6.83948373192959	2.5585995059426e-10	3.78967871882124e-09	13.0974464450385	ACSL6	Up
THRAP3	-0.516297336507937	6.63346806766917	-6.83683641418044	2.59388451519691e-10	3.83634070700128e-09	13.0841149323287	THRAP3	Down
SNRPD2	1.19527504761905	9.43819622556391	6.8347894104095	2.62149720112488e-10	3.86422699903007e-09	13.073808198706	SNRPD2	Up
PTGDR	0.888019468253969	7.50851755639098	6.83339265223367	2.64050490340597e-10	3.87928561669087e-09	13.0667763172451	PTGDR	Up
CCDC59	0.516979931746032	7.01578352631579	6.82977949831005	2.69030791725713e-10	3.94807160762002e-09	13.0485893227728	CCDC59	Up
COPS2	1.31654113650794	7.11888402255639	6.82908189557853	2.70002981359732e-10	3.95795068024228e-09	13.045078431894	COPS2	Up
IFNAR2	0.531577896825397	9.22731487218045	6.82668625526402	2.73368066178332e-10	3.9984233060802e-09	13.0330229696608	IFNAR2	Up
MRPS33	0.69391574761905	7.33336376691729	6.80810788384563	3.00909168804537e-10	4.36268857334682e-09	12.9396005761901	MRPS33	Up
POMP	0.58626602857143	9.99874621052632	6.80444178278743	3.06658994296561e-10	4.44118720733433e-09	12.9211797788796	POMP	Up
TRIAP1	0.630126966666668	7.50265539097744	6.80254730262293	3.09672622816993e-10	4.4690362776507e-09	12.9116625839152	TRIAP1	Up
CCDC176	1.11622107142858	7.06007420300752	6.80238484408848	3.09932409373978e-10	4.4690362776507e-09	12.9108465091732	CCDC176	Up
ANXA1	1.11222832857143	9.89117104511278	6.79958808380478	3.14438576293422e-10	4.52907881871167e-09	12.8967990652636	ANXA1	Up
KIF1B	-0.538128711111109	7.73255618796992	-6.78478741580845	3.39384227556416e-10	4.84097954759082e-09	12.8225051673158	KIF1B	Down
NCOA2	0.513277541269844	8.93694551879699	6.78090970316039	3.46236595965204e-10	4.93340561979699e-09	12.8030533677121	NCOA2	Up
CCNB1IP1	0.521520669841272	7.74798243609023	6.72939983633801	4.51313766818493e-10	6.2950899171511e-09	12.545175445993	CCNB1IP1	Up
RPL23	1.19984745873016	9.62508293233083	6.72396141962969	4.64096349238007e-10	6.45599060893945e-09	12.5180045390096	RPL23	Up
COL6A2	-0.697623885714283	6.73081139097744	-6.72366631000787	4.64800109565558e-10	6.45599060893945e-09	12.5165304470618	COL6A2	Down
GZMA	0.904684092063491	9.47700845864662	6.72343597137437	4.65350139447107e-10	6.45685513193015e-09	12.5153799124319	GZMA	Up
MCUR1	0.511707520634921	7.85303468421053	6.71621411152655	4.82924929618142e-10	6.66253644386242e-09	12.4793167170338	MCUR1	Up
LOC101928625	1.05954751111111	6.60596890225564	6.71610569382552	4.83193698429246e-10	6.66253644386242e-09	12.478775465191	LOC101928625	Up
CA1	1.42853735238095	10.1867778120301	6.7146050287206	4.86929061091967e-10	6.68618255360412e-09	12.4712841598817	CA1	Up
CLEC2B	0.989480879365079	7.01451418796993	6.69621650670339	5.35080563872143e-10	7.30945451390666e-09	12.3795555512746	CLEC2B	Up
SEC62	0.571710995238096	9.21221342857143	6.69584630691223	5.36096691649553e-10	7.31578547151044e-09	12.3777101299575	SEC62	Up
PDLIM7	-0.667053847619044	8.26923007518797	-6.68319061126003	5.72002888371804e-10	7.7577891735426e-09	12.3146525591425	PDLIM7	Down
C18orf32	1.23077924126984	10.5237721353383	6.67666463466686	5.9143491717946e-10	7.99675587201686e-09	12.2821595890003	C18orf32	Up
RCN2	0.773674652380952	6.81548909022556	6.6584372586632	6.49226010801297e-10	8.70699564840605e-09	12.1914883338721	RCN2	Up
BLVRB	0.589475461904762	12.5961883383459	6.65675103060837	6.54845709545855e-10	8.74691489128e-09	12.1831064791874	BLVRB	Up
OSBPL8	0.781896450793653	11.6297800827068	6.65274019126144	6.68406169256527e-10	8.91006290276803e-09	12.1631737488387	OSBPL8	Up
FPR2	-0.992884712698412	10.1252372255639	-6.62496257784696	7.70229786370331e-10	1.01448076439642e-08	12.0252911803449	FPR2	Down
COX11	0.670757322222224	7.63773951879699	6.62378337454677	7.74875297962329e-10	1.01958492237846e-08	12.0194442223465	COX11	Up
SERPINE2	-0.511285514285715	5.9311615037594	-6.6072212527029	8.43117192956737e-10	1.10280062086644e-08	11.9373777475898	SERPINE2	Down
PIK3R1	0.648278701587301	9.24023930075188	6.60589047688943	8.48850918353139e-10	1.10920430466343e-08	11.9307881338222	PIK3R1	Up
FLI1	-0.87828144920635	9.04309152631579	-6.60383767654473	8.57771013028409e-10	1.11865171423222e-08	11.9206245727257	FLI1	Down
TRIM23	0.982435593650794	6.36690285714286	6.60173361026711	8.67009790625663e-10	1.12847675501592e-08	11.9102088378119	TRIM23	Up
MYL12B	0.517422325396829	10.3921132857143	6.60043029051287	8.72781698552496e-10	1.134873412941e-08	11.9037578660958	MYL12B	Up
WWP1	0.509346130158733	9.68917446616541	6.59813500916306	8.83038888878998e-10	1.1470839815595e-08	11.8923985929892	WWP1	Up
GYPB	1.20847421746032	9.01809031578947	6.5947827084938	8.98233615118043e-10	1.16567827091348e-08	11.8758117381511	GYPB	Up
GYPA	1.04228753968254	7.39188356390977	6.59121790208404	9.14674416246336e-10	1.18469131583686e-08	11.8581780832306	GYPA	Up
ZBTB38	0.619535519047618	8.36414256390978	6.58888150499206	9.25610414280633e-10	1.19768377847827e-08	11.8466234788116	ZBTB38	Up
PDIA3	-0.522913817460315	9.83594851879699	-6.58008844813602	9.67935980697191e-10	1.24514757789006e-08	11.8031561234402	PDIA3	Down
SNAPC1	0.550718677777779	5.26747144360902	6.57075397741662	1.01495623035545e-09	1.29825712868461e-08	11.7570444615589	SNAPC1	Up
CD3E	-0.518678163492059	10.6686092706767	-6.56949659439695	1.02145970015741e-09	1.30260713400613e-08	11.7508356051334	CD3E	Down
TECPR2	-0.507297222222221	9.8452872556391	-6.56422934226863	1.04915255156664e-09	1.3327862116207e-08	11.7248328803247	TECPR2	Down
IGF2BP3	0.539012795238097	5.19147142105263	6.55200150630271	1.11632655415116e-09	1.40731567593323e-08	11.6645088062532	IGF2BP3	Up
C3orf14	0.609932917460318	5.57485672180451	6.52373977828723	1.28823324915029e-09	1.59367696439274e-08	11.5253033729552	C3orf14	Up
PSMA2	1.06513534285715	8.76196540601504	6.52076278197182	1.30779398684159e-09	1.61636498635127e-08	11.5106578347032	PSMA2	Up
CDC37	-0.59815416349206	9.27735179699248	-6.51830423957524	1.32416861320917e-09	1.63507648629196e-08	11.4985654467803	CDC37	Down
TRAT1	1.05192394920635	6.42234297744361	6.50980160092734	1.38237176487623e-09	1.69587164519617e-08	11.4567630778866	TRAT1	Up
AP1S2	0.689452625396827	10.5931041203008	6.50847274619552	1.3916931636777e-09	1.7041482338207e-08	11.450232426521	AP1S2	Up
CXCR2	-0.500573373015872	11.8791319172932	-6.48826765592489	1.54129552402266e-09	1.85811738173843e-08	11.3510190796468	CXCR2	Down
CLIC2	0.833154341269842	5.40337344360902	6.48250270263452	1.58681262192622e-09	1.89915358738132e-08	11.3227404976542	CLIC2	Up
GNG11	0.731971225396828	9.01069804511278	6.480704417041	1.60128009058302e-09	1.91128445077073e-08	11.3139220987635	GNG11	Up
NUP153	-0.518641861904761	8.8878435037594	-6.47365701397478	1.65924079285132e-09	1.97334864105777e-08	11.2793753658485	NUP153	Down
FRG1	0.588415603174604	7.51777467669173	6.47006316356759	1.6895889708491e-09	2.0040402515349e-08	11.2617656127113	FRG1	Up
NNT	-0.555283777777777	6.96492730075188	-6.4659571478001	1.72493183525666e-09	2.04227248868161e-08	11.2416524638274	NNT	Down
TEFM	0.510518446031748	6.59104845864662	6.4565849245486	1.8083554969234e-09	2.13154066899154e-08	11.1957678216853	TEFM	Up
HK2	-0.634409687301588	8.01157689473684	-6.44758826476135	1.89217020555921e-09	2.2165183195564e-08	11.1517543926996	HK2	Down
COX17	0.66099054126984	7.46377020300752	6.44625586980012	1.90490412037522e-09	2.22946205494313e-08	11.1452387683686	COX17	Up
MIR4784	0.52280522857143	9.8724705037594	6.43586691556654	2.00713115145591e-09	2.34082775786977e-08	11.0944591830748	MIR4784	Up
ZNF292	1.01861532063493	8.55133254887218	6.3881332845706	2.55068643843115e-09	2.92577438349333e-08	10.8616960475516	ZNF292	Up
CTSZ	-0.524981225396825	10.5959316315789	-6.38782992776583	2.55456712773298e-09	2.92768875063216e-08	10.8602197037749	CTSZ	Down
SAR1B	0.800908622222224	5.9627774887218	6.37633957798764	2.70591633363585e-09	3.08777711278774e-08	10.8043269665486	SAR1B	Up
RPS17	1.04803894603175	11.3296978421053	6.37264915118838	2.7563739028114e-09	3.13994159651587e-08	10.7863868293454	RPS17	Up
ZYX	-0.580443582539685	11.6227987744361	-6.37094209469549	2.78002599674308e-09	3.16416200506346e-08	10.7780902359413	ZYX	Down
ZMYND11	0.60962733968254	9.25461052631579	6.36728994559967	2.8313013944832e-09	3.20872744510053e-08	10.7603441024457	ZMYND11	Up
GUK1	0.515894855555556	12.7341057669173	6.36594549066087	2.85041079229009e-09	3.22021424793959e-08	10.7538126271114	GUK1	Up
CGRRF1	0.661523492063493	6.04171548120301	6.35076486081252	3.07519148819741e-09	3.44385023090263e-08	10.6801146130486	CGRRF1	Up
RPL7	1.1557461984127	11.4376412030075	6.35032236236508	3.08199880420604e-09	3.4485560584341e-08	10.6779677992908	RPL7	Up
NXT2	0.940090552380953	6.50547897744361	6.34878112944716	3.10582486855486e-09	3.46935053038487e-08	10.6704910151805	NXT2	Up
NUDT4	1.16234784126984	9.89460318045113	6.33825441634257	3.27347737311895e-09	3.635152683555e-08	10.6194499545825	NUDT4	Up
AZI2	0.507989857142858	6.5270145112782	6.32940284764099	3.42132098309205e-09	3.77714977924849e-08	10.5765661328645	AZI2	Up
NRIP1	1.02098408888889	7.31872501503759	6.32748211716427	3.45425955205574e-09	3.80083405574081e-08	10.5672648567445	NRIP1	Up
RB1CC1	0.96755337777778	8.12773412781955	6.32179332427618	3.55365869271431e-09	3.90695848135044e-08	10.5397253150639	RB1CC1	Up
UQCRQ	1.20896381269841	7.29087204511278	6.31706225930012	3.63846353729516e-09	3.99687484175735e-08	10.5168322392103	UQCRQ	Up
NDUFB2	0.734807592063495	9.14327106015038	6.30330064973414	3.89662780526146e-09	4.26630787909395e-08	10.4502936064714	NDUFB2	Up
SOD1	0.540182190476195	10.6128059398496	6.29178089563247	4.12653041042862e-09	4.49201340812858e-08	10.3946544606447	SOD1	Up
PPBP	0.886099969841272	11.1782974210526	6.28843054732293	4.19586440353306e-09	4.55998826843737e-08	10.3784829234226	PPBP	Up
PRDX2	0.57296544920635	11.7335824135338	6.28443572198463	4.2800350080072e-09	4.64764753084425e-08	10.3592066734623	PRDX2	Up
PJA2	0.674739293650795	9.64126615037594	6.27921053153063	4.39264126327753e-09	4.7465626450616e-08	10.334003504197	PJA2	Up
NBEAL2	-0.506930447619045	9.76908097744361	-6.27527384969249	4.47939995024335e-09	4.82848673789668e-08	10.3150227952993	NBEAL2	Down
AGPAT5	0.587256922222224	7.31902293984962	6.26626537775463	4.68432689721695e-09	5.03707840279941e-08	10.2716126526994	AGPAT5	Up
RPS20	0.596309484126987	13.0187813984962	6.25502790935232	4.95292626488029e-09	5.28298831331349e-08	10.2175087119565	RPS20	Up
CD3D	0.705247822222224	10.4654146992481	6.25265828545604	5.01147042706547e-09	5.33254292950688e-08	10.2061066359225	CD3D	Up
KIAA0247	-0.573619415873013	10.5780799172932	-6.25035980074762	5.06890722715031e-09	5.38932730648904e-08	10.1950491047385	KIAA0247	Down
GLRX5	0.805207533333334	12.0131453909774	6.24782616118589	5.13297080296903e-09	5.4456275922546e-08	10.182862849871	GLRX5	Up
TMEM70	0.552315903174605	8.69174854887218	6.2473720282811	5.14453752273906e-09	5.44785945507975e-08	10.1806788530013	TMEM70	Up
AKR1C3	0.987601292063493	5.85548623308271	6.23629513547881	5.43474079884773e-09	5.73224413978864e-08	10.1274350548782	AKR1C3	Up
RPS17P5	0.630890285714287	7.01633251879699	6.22571103721071	5.72705149613111e-09	5.9975459378392e-08	10.0766080707487	RPS17P5	Up
COPS5	0.55176015873016	8.22833463909774	6.21832088306242	5.94026517102054e-09	6.18520401106262e-08	10.0411469844686	COPS5	Up
FOS	-0.742595450793651	9.34691279699248	-6.21820644937167	5.94362733404219e-09	6.18520401106262e-08	10.0405980640894	FOS	Down
VRK1	0.642483195238097	6.72788309774436	6.21412426371152	6.0647975487474e-09	6.28658771752305e-08	10.0210200751534	VRK1	Up
TRAK2	0.762018225396826	9.07071668421053	6.20880813747667	6.22624235553121e-09	6.44888654617892e-08	9.99553470410271	TRAK2	Up
PSMB1	0.519606726984129	10.4063003834586	6.20193205235757	6.44134306598993e-09	6.66125454410224e-08	9.96258865066477	PSMB1	Up
RPL11	0.51326628730159	11.5534219924812	6.1837188780646	7.04703871146708e-09	7.2423642409697e-08	9.87541896279962	RPL11	Up
COMMD3	0.532643604761905	8.35125540601504	6.18333703795384	7.06031863482827e-09	7.25038306976119e-08	9.87359295455617	COMMD3	Up
C9orf78	0.651269973015879	8.46076622556391	6.17571888462777	7.33047067555239e-09	7.50451974727664e-08	9.83717495188241	C9orf78	Up
VTI1B	0.518235146031751	9.93087802255639	6.16776023279015	7.62355112310835e-09	7.78048929965962e-08	9.79915566582871	VTI1B	Up
MRPL22	0.601870296825398	6.66605515789474	6.16607115755797	7.68721816323073e-09	7.82809179084428e-08	9.79109026392391	MRPL22	Up
SEP15	0.568707838095239	9.57373867669173	6.16420748904827	7.75807288437132e-09	7.89343664645835e-08	9.78219258824153	SEP15	Up
GCOM1	0.734071193650793	6.85895646616541	6.15564929377602	8.09177734159932e-09	8.20627421681234e-08	9.74135246365896	GCOM1	Up
UBE2W	0.761816626984128	6.41838470676692	6.15215903576772	8.23188611829660e-09	8.3370678307492e-08	9.72470579824869	UBE2W	Up
ZNF22	0.748482900000001	7.68585479699248	6.15158296297619	8.25523946784434e-09	8.35432758683911e-08	9.72195874170886	ZNF22	Up
PPP1R12A	0.672011384126986	8.21934836090226	6.14111567418523	8.69109331051077e-09	8.75525130526873e-08	9.67206934927541	PPP1R12A	Up
ATG2B	-0.591522533333331	5.85990268421053	-6.14049998440914	8.71742317680838e-09	8.77509738337738e-08	9.66913630508359	ATG2B	Down
BPGM	1.25188837460318	9.05064087218045	6.14030656094512	8.72571107107137e-09	8.77676576350849e-08	9.66821490142281	BPGM	Up
POLR2K	1.00839361111111	5.70694608270677	6.13649851623864	8.8904661216899e-09	8.93569476482985e-08	9.65007795379788	POLR2K	Up
ZBTB44	0.518387966666666	8.47453853383459	6.13103312577991	9.13228198343591e-09	9.15094751057844e-08	9.62405833393008	ZBTB44	Up
IL1A	0.502300003174604	8.33638567669173	6.12949327494489	9.2015720734307e-09	9.20644063008331e-08	9.61672974393126	IL1A	Up
MYL6B	0.50258525714286	6.73992927067669	6.12448867155917	9.43035667980256e-09	9.41399934921165e-08	9.59291848535129	MYL6B	Up
ICT1	0.522793049206351	7.12131745864662	6.11690754677128	9.78761460192406e-09	9.75757496618016e-08	9.55686911764771	ICT1	Up
PSMD14	0.509827579365081	7.88181993984962	6.10887889015746	1.01804651524753e-08	1.00775855649369e-07	9.51871884245067	PSMD14	Up
ACAT1	0.62184743968254	7.29832558646617	6.08775430182528	1.12896467017133e-08	1.10533323513742e-07	9.41847377670024	ACAT1	Up
COMMD10	0.571774333333335	7.3291222406015	6.0796641922528	1.17451677666744e-08	1.14569481007714e-07	9.38013439329303	COMMD10	Up
TMX1	0.950050992063493	7.51335477443609	6.07687135390397	1.19065760947488e-08	1.15887755710434e-07	9.36690566427434	TMX1	Up
TBPL1	0.547339795238097	8.44811648120301	6.06569434558305	1.25746339401869e-08	1.21424856237164e-07	9.31399821523416	TBPL1	Up
NR1D2	0.868573892063493	7.76736009022556	6.0650803268372	1.26123825885661e-08	1.21667220989443e-07	9.31109328848344	NR1D2	Up
TTC37	0.552120647619051	8.14938519548872	6.06404159972562	1.26764950681458e-08	1.22124283272959e-07	9.30617944118611	TTC37	Up
ELF1	0.599948196825396	10.0003233834586	6.05277290332505	1.33929318920303e-08	1.28186724117719e-07	9.25290179554571	ELF1	Up
SIRPB1	-0.540393936507934	8.33495907518797	-6.04607145491274	1.38376990466241e-08	1.31871578315452e-07	9.221244354684	SIRPB1	Down
DYRK2	0.635477923809527	8.87137539849624	6.04288039159076	1.40545539034164e-08	1.33640593419059e-07	9.20617684326805	DYRK2	Up
USP12	0.694587849206352	7.62047191729323	6.03297336934703	1.47492923977016e-08	1.39754032547155e-07	9.15942675157418	USP12	Up
CD69	0.851278757142857	4.84059916541353	6.02403382283294	1.54050643705598e-08	1.45239912445228e-07	9.11727943772183	CD69	Up
RPL21	0.98111974603175	12.0536594962406	6.02274023875567	1.55022981289458e-08	1.45948734233895e-07	9.11118351360754	RPL21	Up
ZFP36L2	-0.610604753968254	11.8693716165414	-6.01124333625644	1.63933821990156e-08	1.53464780882864e-07	9.05703791005432	ZFP36L2	Down
HBG1	0.816104155555559	13.740838518797	6.00876492953402	1.65919649199713e-08	1.55104406529421e-07	9.04537337339318	HBG1	Up
TAX1BP1	0.627397266666666	9.85304442105263	5.99110354595793	1.80771125981151e-08	1.68511788352992e-07	8.96233020797886	TAX1BP1	Up
ADH5	0.555785473015874	8.42241693984962	5.97832888115954	1.92319205312972e-08	1.78522392757911e-07	8.90235140680741	ADH5	Up
PSMC2	0.592421595238097	9.00228088721805	5.97411488673187	1.96285130362797e-08	1.81567174745796e-07	8.88258223053559	PSMC2	Up
CAPZA1	0.750461387301586	10.6784633759398	5.95994921611257	2.10214457233265e-08	1.9364013711877e-07	8.81618533777786	CAPZA1	Up
DNAJB14	0.931393163492066	8.07427286466165	5.95812535282733	2.12076951822541e-08	1.95219931243044e-07	8.80764317283434	DNAJB14	Up
C12orf29	0.869282044444446	5.88919256390977	5.93905024357277	2.32552967439783e-08	2.11858474191357e-07	8.71839421390923	C12orf29	Up
SAP30	0.501894796825399	6.74151533082707	5.93729224501997	2.34534929701439e-08	2.13517115849927e-07	8.71017717870641	SAP30	Up
S100A12	1.04636392222223	10.8760363458647	5.93278286196556	2.39694899784653e-08	2.17616007438234e-07	8.68910637203201	S100A12	Up
NUP37	0.57726262857143	7.50360229323308	5.91842571840499	2.56876554824048e-08	2.31942357176393e-07	8.62208212591775	NUP37	Up
NEFL	0.617295755555555	5.87099751879699	5.90645970946284	2.72115292188642e-08	2.44700415944365e-07	8.56629258520395	NEFL	Up
SUZ12	0.744922561904763	9.30971917293233	5.90544892977146	2.73442415080475e-08	2.45726900775305e-07	8.56158299896654	SUZ12	Up
SNX4	0.516452915873017	5.68338773684211	5.90434744914831	2.74895856232184e-08	2.46865430728998e-07	8.556451338524	SNX4	Up
OPTN	0.500898917460317	10.4117888345865	5.90277454947864	2.76984498464934e-08	2.48572461435955e-07	8.5491243616244	OPTN	Up
SS18L2	0.524940338095238	8.40034186466165	5.8984137567517	2.82856921091142e-08	2.5332727093934e-07	8.52881659702923	SS18L2	Up
RMDN1	0.512680625396826	6.62591279699248	5.89084785800501	2.93336585767621e-08	2.62012846440802e-07	8.493603740067	RMDN1	Up
CMC2	0.51820592063492	7.25875946616541	5.88287360088739	3.0479411307501e-08	2.72053922776393e-07	8.4565188769512	CMC2	Up
IGFBP3	0.514815431746032	6.25457545864662	5.87790752060037	3.12150068004947e-08	2.77683497996067e-07	8.43343859462491	IGFBP3	Up
ATP5J	0.640043063492065	8.47956256390978	5.87658596725554	3.14136762764044e-08	2.79075726758903e-07	8.42729848326528	ATP5J	Up
ATP11A	-0.53075763174603	6.54165062406015	-5.86502827058663	3.32048356189628e-08	2.92826388466496e-07	8.37363435928579	ATP11A	Down
TMCO1	1.01226674285714	7.52708796992481	5.85742260231829	3.44377785921738e-08	3.02892275896747e-07	8.33835390052916	TMCO1	Up
IVNS1ABP	-0.566486347619044	9.43637319548872	-5.83575262854806	3.82021156618609e-08	3.32904150767645e-07	8.23798092321514	IVNS1ABP	Down
CCT2	0.72820575079365	8.86826353383459	5.8291063916908	3.94354561093807e-08	3.42974462890849e-07	8.20724021287182	CCT2	Up
IGF1R	0.692639985714289	9.53045993233083	5.82675229199379	3.98816011350452e-08	3.46231058884397e-07	8.19635680142916	IGF1R	Up
MXI1	0.638860142857146	12.1845126090226	5.8230778388841	4.05878853851946e-08	3.51381189564304e-07	8.17937435859676	MXI1	Up
HIRA	-0.587365938095236	7.36250284210526	-5.80804329670622	4.36076908004315e-08	3.76048861970887e-07	8.10995434625379	HIRA	Down
AKT2	-0.513451431746031	6.02920586466165	-5.78911713798755	4.7723732088933e-08	4.09409618704606e-07	8.02271671465795	AKT2	Down
ADPRM	0.56071843809524	6.49919444360902	5.78025583964902	4.97794907769003e-08	4.26216765468195e-07	7.98192994707696	ADPRM	Up
SGK1	-0.534026415873013	10.3049423383459	-5.76462305113974	5.36198209106826e-08	4.55854572507839e-07	7.91006624986943	SGK1	Down
XCL1	0.740324174603179	8.02004712781955	5.74916402288994	5.77024365232423e-08	4.86811441847137e-07	7.83911578654838	XCL1	Up
GATA2	-0.72683237142857	7.63354507518797	-5.74437726214524	5.90272404248424e-08	4.9735428485273e-07	7.81716970948283	GATA2	Down
GNG10	0.755358469841273	9.39247510526316	5.74182466216584	5.97458440672012e-08	5.02449642895516e-07	7.80547117351967	GNG10	Up
MTHFD2	0.83908286190476	7.27353808270677	5.73071618945624	6.29741708299839e-08	5.2758803751677e-07	7.75459755016881	MTHFD2	Up
ISCA1	0.7029757984127	8.61927642105263	5.72896309323729	6.34990265736517e-08	5.30977015006587e-07	7.74657428371299	ISCA1	Up
IGHM	-0.618130966666666	11.4558971503759	-5.71785703571999	6.69250114066682e-08	5.56461291451047e-07	7.69578035755842	IGHM	Down
IL7	0.515881980952381	4.63598930827068	5.69499497388216	7.45571432518715e-08	6.13370357504675e-07	7.59140730517361	IL7	Up
PLEK2	0.759377857142859	9.06893584210526	5.68943733702992	7.65375859911395e-08	6.27712531452734e-07	7.56607304464637	PLEK2	Up
RPL5	0.589871384126987	12.1170803533835	5.68450267680933	7.83391433937922e-08	6.40442491910599e-07	7.54359116622788	RPL5	Up
UQCRH	0.807318969841271	9.36355802255639	5.68388666976879	7.85669315060093e-08	6.4157339441397e-07	7.54078552307378	UQCRH	Up
GLIPR1	0.542187092063491	10.9999967067669	5.68189833171317	7.93066164355292e-08	6.46417291722353e-07	7.53173077025023	GLIPR1	Up
MBNL1	0.764372661904764	10.902611924812	5.68024074580553	7.99284656822006e-08	6.51084984760178e-07	7.52418370952432	MBNL1	Up
ATP6V1D	0.675405839682538	8.38063164661654	5.6692006461552	8.41937054489444e-08	6.79556145748583e-07	7.47395179350276	ATP6V1D	Up
RNASE6	0.526680811111111	10.353163887218	5.66692557188406	8.50999551594147e-08	6.86452228181093e-07	7.46360770264849	RNASE6	Up
MANSC1	-0.513332753968253	8.56046997744361	-5.66643418706078	8.52969430951618e-08	6.87622189860327e-07	7.46137385281592	MANSC1	Down
MRPL3	0.916164804761906	8.03062081203008	5.66476414823005	8.59697761441263e-08	6.92203118503528e-07	7.45378268875994	MRPL3	Up
RGCC	0.554200133333337	10.1767178045113	5.65601411800918	8.9580853040434e-08	7.19330209542582e-07	7.41403169909314	RGCC	Up
RNASE2	0.894504249206351	9.3958935037594	5.64613868139229	9.38348757893543e-08	7.50055707019132e-07	7.36921307512994	RNASE2	Up
GPR183	0.728771549206351	7.93427219548872	5.6406355181961	9.62906089044596e-08	7.68293423790435e-07	7.34425831502029	GPR183	Up
NAT1	0.693764304761906	6.21420234586466	5.63960498673116	9.67574154669692e-08	7.71552956949561e-07	7.33958689948101	NAT1	Up
ALPL	-0.700942252380951	9.12333454887218	-5.6364311925313	9.82090279531856e-08	7.82656774844261e-07	7.32520332079581	ALPL	Down
CLC	1.05707761428572	10.6391033533835	5.61750679017601	1.07317501073826e-07	8.4989268456105e-07	7.23954129264709	CLC	Up
GTF2H5	0.82008630793651	7.09370143609023	5.61007350772557	1.11116975472101e-07	8.75509169240594e-07	7.20594264319061	GTF2H5	Up
ANAPC10	0.519203750793652	4.72791476691729	5.59898226302632	1.17032068903237e-07	9.20471477167051e-07	7.15586080012284	ANAPC10	Up
MYL4	0.703012052380952	10.8857892481203	5.56785806813307	1.35324940392012e-07	1.05123018542786e-06	7.01564824117254	MYL4	Up
PRKACB	0.887978125396829	9.63252922556391	5.55834551592125	1.41453941947724e-07	1.09495264669699e-06	6.97289136119943	PRKACB	Up
DPM2	0.544809957142858	10.2024116541353	5.55573540154237	1.43182586760009e-07	1.10642609512098e-06	6.96116739080755	DPM2	Up
NAA15	0.731602926984128	7.55967104511278	5.55234418563798	1.45459429979424e-07	1.12336433759489e-06	6.94594002016693	NAA15	Up
AKAP7	0.614646501587303	6.622081	5.54198206922775	1.52638080738507e-07	1.17605953127801e-06	6.89944746470171	AKAP7	Up
ZNF217	-0.572324750793651	9.13658738345865	-5.53016048743805	1.61251315223983e-07	1.23881814255361e-06	6.84647267054919	ZNF217	Down
MARCKS	-0.557958680952382	10.6332623458647	-5.52999146775319	1.61377845559407e-07	1.23907107985491e-06	6.84571577213789	MARCKS	Down
BCL2A1	1.1601451031746	6.80309893984962	5.52085525686192	1.68363693212489e-07	1.28451308763903e-06	6.80482378514204	BCL2A1	Up
TRAM1	0.648844719047622	10.1770693157895	5.50477923118342	1.81380477252618e-07	1.37589305294723e-06	6.73297315605369	TRAM1	Up
RPF1	0.535496758730162	8.83141466917293	5.49899707396039	1.86298754550801e-07	1.40916377942226e-06	6.70716232488423	RPF1	Up
AK1	0.554507601587304	9.62331051879699	5.49686428051971	1.88145609050969e-07	1.42150880536967e-06	6.69764609596871	AK1	Up
MCTS1	0.797361412698415	7.58384134586466	5.49092500852633	1.93383421834118e-07	1.45627111875645e-06	6.67115810124636	MCTS1	Up
EMG1	0.585922831746034	7.90525669172932	5.47331634318554	2.09764042999098e-07	1.56872691366049e-06	6.5927327491848	EMG1	Up
ZCCHC10	0.843663933333334	5.20111131578947	5.46371086152109	2.19263283784377e-07	1.63422752671948e-06	6.55001883890812	ZCCHC10	Up
SRRD	0.662501384126987	9.49220881203007	5.44809347842976	2.35612199341691e-07	1.74448733434367e-06	6.4806722358939	SRRD	Up
FCAR	-0.542210088888888	6.74343830075188	-5.44676928141304	2.37051952492768e-07	1.7529925671211e-06	6.47479811667403	FCAR	Down
SLPI	0.862751534920639	8.46538340601504	5.44487263704102	2.39129088089645e-07	1.76729011570239e-06	6.46638620409408	SLPI	Up
TTC33	0.694223207936509	4.91062669924812	5.43588687867291	2.49214081132864e-07	1.83575224927976e-06	6.42655820585569	TTC33	Up
NFYA	-0.527703311111111	7.25479138345865	-5.42711964675078	2.5945368948993e-07	1.89955115474458e-06	6.387739024993	NFYA	Down
SNRPG	0.912814633333332	7.40893056390977	5.42435156882359	2.62771158201208e-07	1.92171371332011e-06	6.3754909132843	SNRPG	Up
RP13-258O15.1	0.923186712698417	8.2618247593985	5.41288302165071	2.76962802301774e-07	2.01658779651737e-06	6.32478756741387	RP13-258O15.1	Up
CD58	0.603970628571432	8.77361542105263	5.3893470881542	3.08470258866621e-07	2.22276582287287e-06	6.22094771490146	CD58	Up
HBQ1	0.672292782539685	10.5957913383459	5.37197934441046	3.33937798523323e-07	2.39195597351365e-06	6.14450734550091	HBQ1	Up
COPS4	0.736145312698413	7.99163820300752	5.36572109623595	3.43608604645768e-07	2.45043120003063e-06	6.11700179571879	COPS4	Up
EEF1E1	0.574259565079365	5.56587879699248	5.35688595205482	3.57728223269823e-07	2.53900723400678e-06	6.07820562480494	EEF1E1	Up
IGH	-1.09401063650793	11.4457905789474	-5.35450217894015	3.61633772605399e-07	2.56535168701911e-06	6.06774523450584	IGH	Down
FCRL2	-0.507604277777777	6.1547074887218	-5.31146280855227	4.39743908754236e-07	3.07820736127965e-06	5.87939832706963	FCRL2	Down
RPL26L1	0.62124933809524	6.7277292406015	5.31132657365291	4.40015550539686e-07	3.07848088926735e-06	5.87880370318621	RPL26L1	Up
APAF1	-0.53133002063492	7.8570732556391	-5.30983167908328	4.43007026180678e-07	3.09777285026605e-06	5.87227959262516	APAF1	Down
NDUFS5	0.768382333333333	8.59191870676692	5.30629374332662	4.50166137115702e-07	3.13623639842134e-06	5.85684386036846	NDUFS5	Up
CYP4F3	-0.646246341269839	9.58882461654135	-5.30082231783165	4.61460439775472e-07	3.20816798388021e-06	5.83298561028384	CYP4F3	Down
PPA1	0.519903636507935	9.26342027067669	5.29561760313622	4.72460412776091e-07	3.28119542702891e-06	5.81030519055397	PPA1	Up
UCHL3	0.62488243015873	6.97814061654135	5.28649427367398	4.92362333668135e-07	3.40601432320798e-06	5.77058369678951	UCHL3	Up
EIF3E	0.888913061904763	10.3148286466165	5.25041716100545	5.79381389120796e-07	3.947128897474e-06	5.61394751391704	EIF3E	Up
YPEL5	0.616548455555558	10.4698060601504	5.24894558485929	5.83232094495434e-07	3.96723701687362e-06	5.60757324972246	YPEL5	Up
RPA3	0.674614541269844	7.22775358646617	5.2456860994679	5.91850289470192e-07	4.01966253551407e-06	5.59345866353663	RPA3	Up
RPS27A	0.623749198412698	11.2701660676692	5.24549302762288	5.92364653681782e-07	4.02109277989013e-06	5.59262278257122	RPS27A	Up
TAL1	0.693774390476191	8.97046922556391	5.24515753713778	5.93259473001267e-07	4.02510284168005e-06	5.59117036545742	TAL1	Up
FAM153A	-0.575595468253966	6.47803841353383	-5.24186957634002	6.02099128948182e-07	4.07880561406708e-06	5.57693923363121	FAM153A	Down
TMEM106B	0.688665425396827	7.26895609022556	5.23346013338821	6.25295933469875e-07	4.22298075068405e-06	5.54056765694561	TMEM106B	Up
ABCG2	0.691870534920636	6.0257587518797	5.22235652514587	6.57262374876227e-07	4.41998965341518e-06	5.49260234777539	ABCG2	Up
C4orf46	0.896904039682545	9.52806607518797	5.16848603132431	8.36370123538495e-07	5.46178161089248e-06	5.26084764673592	C4orf46	Up
TRIM10	0.593214666666668	7.71786457894737	5.15877937215854	8.73347186027185e-07	5.68362669687406e-06	5.219258213279	TRIM10	Up
SLC14A1	0.713178022222224	6.66761491729323	5.15569628816231	8.85421639663318e-07	5.75089609628231e-06	5.20605921537861	SLC14A1	Up
MRPL40	0.572063074603176	7.19886979699248	5.1539334513969	8.9239840647546e-07	5.79052828750768e-06	5.19851468910103	MRPL40	Up
MIR612	-0.6584142	6.89261821052632	-5.13074726146331	9.89295815226846e-07	6.36621716390751e-06	5.09944328582144	MIR612	Down
MGAM	-0.690665207936506	9.6096515037594	-5.12384725826046	1.02005797353084e-06	6.53874450151461e-06	5.07001808893096	MGAM	Down
DYNLT3	0.799112525396826	6.93067757142857	5.09518151853227	1.15812853815777e-06	7.31051381001165e-06	4.94805647312228	DYNLT3	Up
NME1	0.560549330158734	7.65992194736842	5.09333858345383	1.16760181319229e-06	7.36328975761138e-06	4.94023120417893	NME1	Up
LSM5	0.782938992063492	6.74327066165413	5.090656857383	1.18152152929024e-06	7.44397928758445e-06	4.9288477507562	LSM5	Up
SSH1	0.507851944444447	9.15161905263158	5.09009745929713	1.18444541323501e-06	7.45530382072841e-06	4.92647371262077	SSH1	Up
PIGK	0.769801444444446	5.82359335338346	5.08280271085096	1.22322429924438e-06	7.66295317042018e-06	4.89553148065077	PIGK	Up
EML4	-0.566461626984124	7.87691257142857	-5.08202767535379	1.22741624386217e-06	7.6855765468323e-06	4.89224575685138	EML4	Down
KRR1	0.516675126984128	7.0628270075188	5.05606010489237	1.37623363251823e-06	8.54104146890406e-06	4.78235287386839	KRR1	Up
PPID	-0.60519959206349	7.99715967669173	-5.05164191821713	1.40324251831079e-06	8.6878957974181e-06	4.76369327426342	PPID	Down
RNF11	0.892660822222224	8.74826983458647	5.05102498736072	1.40705465783117e-06	8.70335631107998e-06	4.76108862997517	RNF11	Up
HSP90AA1	0.703420023809525	10.3455022556391	5.04460430628354	1.44733185458451e-06	8.93995882367484e-06	4.73399368693148	HSP90AA1	Up
ZNF654	0.784669387301587	7.17040444360902	5.03620444693373	1.50172031234813e-06	9.25431646859972e-06	4.69858196145696	ZNF654	Up
TWF1	0.773405592063493	5.91840308270677	5.02496414000002	1.57761777074719e-06	9.68146797931414e-06	4.65125823976638	TWF1	Up
CYP1B1	0.762850811111115	8.6872067443609	5.01999756357629	1.61232909832021e-06	9.86703665023793e-06	4.63037093266939	CYP1B1	Up
PADI2	-0.512418687301583	10.3186928270677	-5.00433917119541	1.72669407195345e-06	1.04989662059935e-05	4.56461039899712	PADI2	Down
CUL5	0.632274042857144	7.42739095488722	4.97444383638646	1.96732927796132e-06	1.18478333268308e-05	4.43944840085534	CUL5	Up
RPL37	0.619359395238096	12.502599962406	4.97303427371557	1.97944503015185e-06	1.19043450931421e-05	4.43355968375138	RPL37	Up
FECH	0.83932676984127	10.0555739473684	4.97274296775636	1.98195794202025e-06	1.19088412521662e-05	4.43234284000163	FECH	Up
DYSF	-0.51041112380952	10.9566918045113	-4.96066563882955	2.08891296649472e-06	1.24834947799055e-05	4.38193640583334	DYSF	Down
CHI3L1	-0.904197638095237	10.7726510300752	-4.94816353247882	2.20552849322613e-06	1.31152653480837e-05	4.32984573111542	CHI3L1	Down
CRIPT	0.538444922222225	6.00639484210526	4.94526362219621	2.2334678212396e-06	1.32635323237993e-05	4.31777601219713	CRIPT	Up
AK6	0.609151157142859	7.44465787218045	4.94193340333325	2.265976991556e-06	1.3450554904586e-05	4.30392130973069	AK6	Up
GPR18	0.564634036507936	8.59452330075188	4.92908451737285	2.39576643660053e-06	1.41638054137031e-05	4.25052635948447	GPR18	Up
ZNHIT3	0.703571536507936	7.14456572932331	4.90880906774926	2.61537751879823e-06	1.53320426113074e-05	4.16646465545352	ZNHIT3	Up
NT5C1B-RDH14	0.506013233333334	6.48280513533835	4.90051873678972	2.71069373148288e-06	1.58207464389942e-05	4.132162087505	NT5C1B-RDH14	Up
TSPO2	0.562021515873018	6.9414704962406	4.89925148610398	2.72555753028515e-06	1.59004870111875e-05	4.1269221729046	TSPO2	Up
UQCRB	0.852900101587302	6.52742706015038	4.89295167355716	2.80063072671251e-06	1.63025281132337e-05	4.10088721711264	UQCRB	Up
CAPZA2	0.826004673015875	8.81996757142857	4.87961583183152	2.96622719205529e-06	1.71908709900332e-05	4.04585145822236	CAPZA2	Up
SUB1	0.934711806349208	8.25189766165414	4.87270840104995	3.05569447516722e-06	1.76552718322953e-05	4.01738616985827	SUB1	Up
ATP5F1	0.69553620634921	10.2410010526316	4.84701720271805	3.41199974214583e-06	1.95011401497342e-05	3.91176014588557	ATP5F1	Up
IFI27	1.34832501428571	7.62505431578947	4.82670643534366	3.72188912660729e-06	2.11354124276708e-05	3.82853114904554	IFI27	Up
OXR1	0.831510677777779	6.92037870676692	4.81878310190259	3.85003266214122e-06	2.17697062574811e-05	3.79612945264136	OXR1	Up
VAMP7	0.647004895238096	8.67968208270677	4.8153773987923	3.90641756416188e-06	2.20790987603804e-05	3.78221363379846	VAMP7	Up
CHMP5	0.59634148888889	7.16977376691729	4.80816521767242	4.0284767508406e-06	2.26914667025009e-05	3.75276721244683	CHMP5	Up
FKBP5	-0.625173687301588	6.85281909022556	-4.80542954159768	4.07573553121452e-06	2.29381425283532e-05	3.7416059027174	FKBP5	Down
CETN2	0.519116958730161	8.45077757894737	4.78976278760474	4.35690282624289e-06	2.43754533858737e-05	3.67777303239816	CETN2	Up
ERH	0.576238447619051	9.49804306015038	4.7896111888273	4.35971324764998e-06	2.43808720993421e-05	3.67715607271743	ERH	Up
MRPS28	0.639781780952384	5.58199615789474	4.78057485955214	4.53044358400252e-06	2.52822435587864e-05	3.64040589440259	MRPS28	Up
HP	0.510781968253967	6.88196378947368	4.76806111569709	4.77760625663075e-06	2.64939983322251e-05	3.58959416171155	HP	Up
RIOK3	0.611047680952382	10.4485759473684	4.75643795263295	5.01884284327149e-06	2.76925480268382e-05	3.54248293732184	RIOK3	Up
ATP5O	0.763916434920638	9.37877193233083	4.75630477653846	5.02167409102669e-06	2.76966249762168e-05	3.54194361687274	ATP5O	Up
ADAMTS5	0.537660196825398	5.12287065413534	4.75273106090793	5.09822942976244e-06	2.80487377230945e-05	3.52747520833492	ADAMTS5	Up
SEC24A	0.558305273015875	6.78215643609023	4.74038956802842	5.37139280239537e-06	2.94414602589265e-05	3.47756918267566	SEC24A	Up
CXCL8	0.661298673015874	5.56878091729323	4.73726889282672	5.44267826247236e-06	2.97951745907141e-05	3.46496450355713	CXCL8	Up
RPS25	0.58045268888889	11.5734339548872	4.72265577708712	5.78885076416913e-06	3.14819299775295e-05	3.40601932394673	RPS25	Up
CEP57	0.698569174603176	6.9643762406015	4.70060573016956	6.35185044684815e-06	3.42901485990738e-05	3.31732113250209	CEP57	Up
CSTA	1.10580377936508	8.85865205263158	4.69485754154685	6.50710980122257e-06	3.50425599832315e-05	3.29424721524473	CSTA	Up
PADI4	-0.515747176190475	10.2692207368421	-4.68997779548753	6.64178794053197e-06	3.57097266323402e-05	3.27467515968691	PADI4	Down
GPM6B	-0.632886926984126	5.04421717293233	-4.68428141603339	6.80241687485403e-06	3.64844376711681e-05	3.25184609800417	GPM6B	Down
PDGFD	0.517127346031748	6.42712682706767	4.67884245440456	6.95928955165804e-06	3.72654190110427e-05	3.230067202354	PDGFD	Up
MOSPD1	0.5195122968254	6.33412455639098	4.67153066039041	7.17570178082578e-06	3.83003082551576e-05	3.20081759653385	MOSPD1	Up
P2RY14	0.690584622222222	6.73309665413534	4.66741344693955	7.30041087875468e-06	3.89345442393536e-05	3.18436180415033	P2RY14	Up
ANPEP	-0.506441234920635	10.2748154736842	-4.6540346899032	7.7202861163146e-06	4.10155884901388e-05	3.13096112003548	ANPEP	Down
EPB42	0.655693650793653	12.0030919849624	4.65399387536517	7.72160206371729e-06	4.10155884901388e-05	3.130798379158	EPB42	Up
NSA2	0.569752620634922	9.61173887969925	4.63923105537596	8.21208552095028e-06	4.34118913901034e-05	3.0720015414962	NSA2	Up
SELENBP1	0.65392765873016	11.8323994360902	4.63460649138124	8.37183273580391e-06	4.41279185927004e-05	3.05361065531468	SELENBP1	Up
TXN	0.700407249206348	8.69069390225564	4.62395767889648	8.75117828775965e-06	4.5895145402169e-05	3.01131292814288	TXN	Up
LAIR2	0.736197042857145	7.36758569924812	4.61761083551935	8.98511726870415e-06	4.6954598217859e-05	2.98613628264838	LAIR2	Up
PEX2	0.658382225396828	6.84637327819549	4.61007146347174	9.2708684247192e-06	4.82763514311598e-05	2.95626158800313	PEX2	Up
PSMA4	0.726482907936512	8.0866954887218	4.60341964755941	9.53025354015356e-06	4.9549083311474e-05	2.92993314529464	PSMA4	Up
ERGIC2	0.553957084126988	8.16657366165414	4.58186508980403	1.04198181112837e-05	5.38681658659817e-05	2.84480769464298	ERGIC2	Up
AL928768.3	-0.565253506349205	7.68972036090226	-4.57310740187677	1.08037075235875e-05	5.56237559275486e-05	2.81030380054505	AL928768.3	Down
THBD	-0.520551088888887	7.70396863157895	-4.56160307959131	1.13287910647694e-05	5.80112987715096e-05	2.76505156616223	THBD	Down
S100A8	0.584204317460319	12.834488924812	4.54777566982231	1.19925450940166e-05	6.11971161948719e-05	2.71077135847007	S100A8	Up
HSPE1-MOB4	0.776129119047621	6.83659710526316	4.53820447795486	1.2473803634718e-05	6.33355346040514e-05	2.67326957622167	HSPE1-MOB4	Up
SRP14	0.504326165079368	10.2049834586466	4.5324524441897	1.27719355052263e-05	6.46756351502223e-05	2.65075976485029	SRP14	Up
PCDH9	0.591379057142856	7.64414370676692	4.50562465047387	1.42556451075086e-05	7.18044042192129e-05	2.5460489600773	PCDH9	Up
GZMH	0.841574785714286	9.97627352631579	4.49122834028554	1.51189962062179e-05	7.58356016603661e-05	2.49004722818817	GZMH	Up
TMOD1	0.670341565079367	9.24551098496241	4.47916293666924	1.58811892477803e-05	7.92981147011949e-05	2.4432142868707	TMOD1	Up
KRT1	0.914963066666669	10.2151266992481	4.4594950364172	1.7203662278903e-05	8.48769577286022e-05	2.36707069719305	KRT1	Up
CYCS	0.52185171746032	8.91493433834586	4.45490741532512	1.75270626950141e-05	8.63437770353191e-05	2.34934546829683	CYCS	Up
NOP10	0.538784084126988	10.2596430150376	4.45163039727902	1.77616511175687e-05	8.73369152463805e-05	2.33669228409977	NOP10	Up
EIF2S3	-0.728903906349207	7.04616571428571	-4.44959754964619	1.79086915153774e-05	8.79945618370639e-05	2.32884653681337	EIF2S3	Down
MMP9	-0.753214804761903	10.7995910601504	-4.44488250536474	1.82542691632508e-05	8.95264027098742e-05	2.31065909549073	MMP9	Down
SRGN	0.567667498412698	12.9240328120301	4.44263564686301	1.84211984103563e-05	9.02781945049559e-05	2.3019972611048	SRGN	Up
NUCB2	0.561259661904763	5.82629506015038	4.42028579459634	2.01637414975837e-05	9.8091674459212e-05	2.21601343934204	NUCB2	Up
RP3-507I15.1	0.621366707936509	7.92281431578947	4.40661393227542	2.13068058612587e-05	0.000103169293528818	2.16357415609757	RP3-507I15.1	Up
ATP7A	0.589792976190473	8.01100745112782	4.39960128440261	2.19170633967161e-05	0.000105843184305849	2.13672360401781	ATP7A	Up
KLRB1	0.729896988888891	8.91480413533835	4.39746429521918	2.21063498417757e-05	0.000106562910726724	2.12854767056734	KLRB1	Up
ST8SIA4	-0.568283287301586	7.16750369172932	-4.39223862997361	2.25758703729398e-05	0.000108510093001672	2.10856720244074	ST8SIA4	Down
FAM46C	0.571073307936509	8.16414239097744	4.38741748023909	2.30175453984029e-05	0.000110472533879137	2.09014912054177	FAM46C	Up
TFEC	0.740920711111112	5.57041272932331	4.36925964591894	2.47568375565522e-05	0.000118305508568983	2.02091691630878	TFEC	Up
PSMD10	0.552835706349206	7.79370809774436	4.36763461025169	2.49185162822906e-05	0.000118949296800822	2.01473144184414	PSMD10	Up
AKAP10	0.539901815873012	8.57965740601504	4.35042869499767	2.66938715450725e-05	0.000126602213415308	1.94934519547911	AKAP10	Up
MDH1	0.536081747619049	9.39881366917293	4.34286614612012	2.75121136109304e-05	0.000130156486014255	1.92066706443222	MDH1	Up
RPL36A	0.978222477777779	9.33558372932331	4.34127525294307	2.76872866674605e-05	0.000130843857335285	1.91463896529807	RPL36A	Up
DCUN1D1	0.631173488888889	7.2045252556391	4.33604613021548	2.82706510158573e-05	0.000133319199803058	1.89483683031821	DCUN1D1	Up
HDC	-0.500944709523808	6.69462627067669	-4.33349731423816	2.85592642069245e-05	0.000134533444949131	1.88519123282903	HDC	Down
DBI	0.726336628571434	8.03204929323308	4.33020192483751	2.89366152545008e-05	0.000136165650950525	1.87272666259425	DBI	Up
ASAP1-IT1	0.505499420634919	7.51401712030075	4.31849226502387	3.03166238220837e-05	0.000141902811008813	1.82849343496277	ASAP1-IT1	Up
CASP3	0.587315552380954	6.7929944962406	4.29746755056073	3.29546815003579e-05	0.000152418280580097	1.74929915557046	CASP3	Up
GPR65	0.755082476190475	7.92226721052632	4.28472732156895	3.46590917675108e-05	0.000159632010343264	1.70145225665679	GPR65	Up
PSPH	0.82986043015873	4.97582406015038	4.28328294240788	3.48575822368716e-05	0.000160323077161039	1.69603455982354	PSPH	Up
SIAH2	0.576356128571426	9.84129233082707	4.28109982923033	3.51596646726102e-05	0.000161544075415252	1.68784858131918	SIAH2	Up
KIAA1033	0.555056369841274	9.78670709022556	4.27218114179824	3.64200805189381e-05	0.000166987393775263	1.65443916738928	KIAA1033	Up
KLF1	0.636114601587304	9.35082414285714	4.25956388992985	3.82775079600046e-05	0.000174236373062786	1.60726513222896	KLF1	Up
KLRC3	0.564073452380953	5.4976182406015	4.24639588038509	4.03128419476018e-05	0.000182372210820371	1.55814486062662	KLRC3	Up
SNRPE	0.572117047619047	7.76411961654135	4.2291218420762	4.31407441495106e-05	0.000194104021178474	1.49388340515834	SNRPE	Up
ANKRD46	0.576382787301587	5.97666706015038	4.20592177697866	4.72394803632403e-05	0.000211253041070342	1.40789073163617	ANKRD46	Up
FHL2	0.519554971428573	7.00673027067669	4.19393709142604	4.95005239602102e-05	0.000220693309417751	1.36361025475963	FHL2	Up
YOD1	0.745185261904762	5.48770957894737	4.16927781065155	5.44833989924297e-05	0.000240479077179991	1.27280482090225	YOD1	Up
NDUFB3	0.565792728571428	7.63457607518797	4.16170706568221	5.61072724146088e-05	0.000246905573454846	1.24500874686752	NDUFB3	Up
PRKAR1A	-0.580332007936505	10.632164037594	-4.14531942601416	5.97825551211496e-05	0.00026125509479652	1.18497443867173	PRKAR1A	Down
IFIT5	0.672860174603177	7.75775647368421	4.13756971686179	6.15998364587164e-05	0.000268310969135909	1.15664776765969	IFIT5	Up
HAT1	0.807717233333335	6.317639	4.12926567659783	6.36057620264552e-05	0.000275687449883493	1.12634027809645	HAT1	Up
CD2AP	0.59816818888889	6.27303418796992	4.12102850105947	6.56572122747528e-05	0.000283465270346022	1.09632326424216	CD2AP	Up
NDUFA5	0.735944603174603	5.36736409022556	4.10582713663639	6.96104561566467e-05	0.00029822765349128	1.04104978285884	NDUFA5	Up
ACTR6	0.60821668888889	5.47575458646617	4.1015511849401	7.07628592393917e-05	0.000302841244019343	1.02553053853944	ACTR6	Up
TSTA3	0.537676142857148	9.72833687218045	4.06726024437947	8.06876855123524e-05	0.000341125165482916	0.901527988231031	TSTA3	Up
CTNNAL1	0.582453582539687	6.34082569172932	4.05425463917194	8.47892063794344e-05	0.000356303087252245	0.854708994356086	CTNNAL1	Up
STAG2	0.593255930158731	9.94352966165414	4.04528823951882	8.77321124659566e-05	0.000366459442319933	0.822498818299075	STAG2	Up
MARCH1	0.719666506349206	7.52096735338346	4.04386941823099	8.82066414805865e-05	0.000368209181103287	0.817407054729968	MARCH1	Up
TBC1D9	-0.523085504761903	7.99878060150376	-4.04212029764666	8.87950149853883e-05	0.000370314938047128	0.811131854777579	TBC1D9	Down
CEBPZ	0.532519682539682	6.48791512030075	3.98070435688607	0.000112001094522164	0.000455471117723466	0.59214200066775	CEBPZ	Up
GMFB	0.562695728571429	8.04645564661654	3.96058739866937	0.000120786536422906	0.000488049872597682	0.520983986492785	GMFB	Up
RPL36AL	0.585604039682538	10.513080112782	3.93858799038728	0.00013114504536173	0.000525254755053925	0.443492829844149	RPL36AL	Up
TRIM58	0.631895673015876	9.3092145112782	3.92946461637945	0.000135684538662825	0.000540980794662593	0.411456521490576	TRIM58	Up
TMCC2	0.507310560317457	8.27020681203008	3.90491805008092	0.000148653046629809	0.000588257213225345	0.325554532483111	TMCC2	Up
ARG1	0.688365201587303	6.49899988721805	3.89632716156729	0.000153464363946957	0.00060566719903574	0.295591146564925	ARG1	Up
ZNF12	0.531768904761907	7.8566857518797	3.88570086273912	0.000159620808737305	0.000625488645724011	0.258601179925617	ZNF12	Up
ALAS2	0.518898204761907	13.2712591278195	3.88557291945885	0.000159696346313219	0.000625599448401326	0.258156300864141	ALAS2	Up
NUPL1	0.500122853968255	6.25028187218045	3.87205008148573	0.000167874864762342	0.000654538905702244	0.21120099148405	NUPL1	Up
KLRF1	0.60010930634921	7.78256679699248	3.86311524562061	0.000173495518979325	0.000674665154150799	0.180248140493454	KLRF1	Up
MCTP1	0.697588022222224	7.36052322556391	3.84213417214261	0.000187405943977055	0.000724501308535126	0.107788022070944	MCTP1	Up
IFIT1	0.866834665079366	8.08226940601504	3.8365338409123	0.000191294473482895	0.000737810298803344	0.0885000727189187	IFIT1	Up
KAT2B	0.540893468253968	8.71337780451128	3.83485984572949	0.000192471599373578	0.00074213415697875	0.0827390800398859	KAT2B	Up
VBP1	0.510532784126982	8.16016533834586	3.82790084117547	0.000197439244137859	0.000759297871775957	0.0588114940239599	VBP1	Up
TMEM126B	0.544703774603176	7.48944616541353	3.80901197643993	0.000211544283791252	0.000809309735417573	-0.00595970501193221	TMEM126B	Up
SNRK	-0.565885992063491	10.1690367593985	-3.80762424767373	0.000212617437321858	0.000812945412429068	-0.0107081863992251	SNRK	Down
TAF7	0.54264656825397	9.11053377443609	3.79854423497147	0.000219767765594892	0.000835824337705796	-0.0417435637925969	TAF7	Up
NDUFA1	0.572840941269842	8.29455196240601	3.78697836369427	0.000229206566047771	0.000868347829071077	-0.0811893231154484	NDUFA1	Up
GMPR	0.544624557142861	11.0669256466165	3.77657280351906	0.00023802607508183	0.000900214615959483	-0.116595079404792	GMPR	Up
WLS	-0.542918514285711	8.46579512781955	-3.74849826588782	0.000263455507404756	0.000984573842890105	-0.211728959035372	WLS	Down
ANXA3	0.728807011111111	7.34640881203008	3.74331525501632	0.000268423398758897	0.00100172555099282	-0.229229503742346	ANXA3	Up
SRP9	0.599886961904762	9.31827921804511	3.74303193833528	0.000268697500013076	0.00100246584207246	-0.230185564083209	SRP9	Up
NOC3L	0.544860300000002	6.50368172180451	3.74255349491255	0.000269160983513858	0.00100362927852759	-0.231799952405501	NOC3L	Up
ZNF267	0.659177687301589	6.10850860902256	3.74196889921243	0.000269728328744752	0.00100517845934524	-0.233772298630034	ZNF267	Up
MATR3	0.543335738095241	9.9626965112782	3.71340776645551	0.000298868950227704	0.00110321480595765	-0.329829701713482	MATR3	Up
STK17B	0.542352941269843	7.34438893233083	3.6983578371193	0.000315399677681152	0.0011580986223205	-0.380205691894139	STK17B	Up
MYBL1	0.646797823809524	7.71066466917293	3.63202188765025	0.000399130593959346	0.00143450764926415	-0.600261116649706	MYBL1	Up
KLRC1	0.605923109523811	6.30404937593985	3.58585044542489	0.000469365320299806	0.00165635530386791	-0.751498948354865	KLRC1	Up
PDZK1IP1	0.508301446031748	11.5293343308271	3.56974401406292	0.000496497810731364	0.00174004276427087	-0.803882209744405	PDZK1IP1	Up
RAP1GAP	0.892436565079366	7.69974651879699	3.56804592040904	0.000499443005501926	0.00174851284417588	-0.809393626869296	RAP1GAP	Up
MXRA7	0.534812952380955	8.74685940601504	3.56565884431128	0.000503611041294089	0.00176124157294844	-0.817137582641839	MXRA7	Up
ISG15	0.519063353968257	10.0247378421053	3.56140665676818	0.00051111706550225	0.00178654782045241	-0.830921587580572	ISG15	Up
GOLGA8A	-0.546710152380948	9.08107805263158	-3.52484373643627	0.000580152642750812	0.00200090686088913	-0.948883768254008	GOLGA8A	Down
SH2D1A	0.515022350793654	7.4856747443609	3.52261800531461	0.00058462665573711	0.00201429205090789	-0.956032060481032	SH2D1A	Up
SAMSN1	0.559658742857142	7.83796166165413	3.48562505353514	0.000663911530002743	0.0022597575013233	-1.07429190888789	SAMSN1	Up
IGHG1	-0.741275868253968	10.5902332030075	-3.47651004891525	0.000684944274536341	0.00232238918084978	-1.1032715302771	IGHG1	Down
RSAD2	0.682622366666668	7.45768326315789	3.37521935987781	0.000964855203709447	0.00316525113544038	-1.42103410121395	RSAD2	Up
PSMC6	0.648699012698414	6.95830754887218	3.32420334227441	0.00114343667319107	0.00368443798515829	-1.57808423781994	PSMC6	Up
RPS23	0.607787495238096	12.9933670601504	3.22937409005062	0.00156007450832291	0.00484644596730118	-1.86461625625132	RPS23	Up
BIRC2	0.537792644444446	9.12526503007519	3.18192047796115	0.00181805777396028	0.0055565991119631	-2.00534154736246	BIRC2	Up
C4BPA	0.514333712698414	6.4338222556391	3.15971330025586	0.0019519385696753	0.00592474451886997	-2.07058377246746	C4BPA	Up
IFI44L	0.652976673015873	8.11641220300752	3.09018734105957	0.00243256687409795	0.00719550563406359	-2.27229572804772	IFI44L	Up
PF4V1	0.585517823809526	7.30767303759399	3.07509081727322	0.00255046267104466	0.0074973294196354	-2.31558164120438	PF4V1	Up
LAMTOR3	0.558869649206351	7.68803614285714	3.05614252617904	0.00270591526638637	0.00789120960148851	-2.3696514479698	LAMTOR3	Up
TNS1	0.573850415873018	9.76959937593985	3.05517778240275	0.00271405957331325	0.00790973284278897	-2.37239662716614	TNS1	Up
ANP32E	0.532702990476193	8.12344766165413	2.98322930190638	0.0033893313181729	0.00960693325731761	-2.57499800307891	ANP32E	Up
JMJD1C	-0.534151926984126	7.8701522481203	-2.84323552006059	0.0051649484959553	0.0139101573226776	-2.9570594419062	JMJD1C	Down
ERAP2	0.567014831746031	8.26855311278196	2.61097018632315	0.0100557236689595	0.0249592376159792	-3.55485691560589	ERAP2	Up
MYOM2	0.607305217460317	7.88109457894737	2.58235628964346	0.010884794137235	0.0267313580694954	-3.62533561562825	MYOM2	Up
KDM5D	-0.893991190476191	7.13385622556391	-2.43995933106474	0.0159941752265033	0.0372650624184027	-3.96557829609475	KDM5D	Down
TUBB2A	0.805280361904764	9.4020930075188	2.2200415702257	0.0280943050449088	0.0603023051531471	-4.45621400313074	TUBB2A	Up
