# Supplementary material for: Identification of key genes related to lymphangiogenesis in venous thromboembolism through transcriptomics and verification by RT-qPCR
Source: Front Med (Lausanne). 2025 Oct 24;12:1659881. doi: 10.3389/fmed.2025.1659881 (PMC12592171; doi:10.3389/fmed.2025.1659881)
Supplement: Supplementary file 1 [file Data_Sheet_2.ZIP › Supplementary Table/Supplementary Table 6.xlsx]

## Sheet: Sheet1
	ONTOLOGY	ID	Description	GeneRatio	BgRatio	pvalue	p.adjust	qvalue	geneID	Count
GO:0010721	Biological Process	GO:0010721	negative regulation of cell development	9/30	286/18614	0.000000000453933971365601	0.000000847724197456793	0.00000041301483111246	NOTCH1/MYC/TP53/HMGB1/ID2/TNFAIP6/PIK3R1/IL1A/GATA2	9
GO:0048872	Biological Process	GO:0048872	homeostasis of number of cells	9/30	304/18614	0.000000000777728621519993	0.000000847724197456793	0.00000041301483111246	NOTCH1/KRAS/SKIL/HMGB1/ID2/CXCR2/GATA2/IL7/ISG15	9
GO:1903706	Biological Process	GO:1903706	regulation of hemopoiesis	9/30	415/18614	0.000000011795644937954	0.00000810294846670824	0.00000394779092366423	TGFB1/MYC/HMGB1/ID2/TNFAIP6/PIK3R1/GATA2/IL7/ISG15	9
GO:0050673	Biological Process	GO:0050673	epithelial cell proliferation	9/30	488/18614	0.0000000476432715725943	0.0000101260017113403	0.00000493343106071579	TGFB1/NOTCH1/PDCD10/MYC/HMGB1/ID2/KRIT1/GATA2/NME1	9
GO:0019221	Biological Process	GO:0019221	cytokine-mediated signaling pathway	9/30	492/18614	0.0000000510945040480476	0.0000101260017113403	0.00000493343106071579	NOTCH1/TP53/ACTN4/CXCR2/IL1A/IL7/CXCL8/ISG15/PF4V1	9
GO:1902105	Biological Process	GO:1902105	regulation of leukocyte differentiation	8/30	319/18614	0.0000000287346161037588	0.00000894878044374202	0.00000435988385694626	TGFB1/MYC/HMGB1/ID2/TNFAIP6/PIK3R1/GATA2/IL7	8
GO:0050767	Biological Process	GO:0050767	regulation of neurogenesis	8/30	381/18614	0.00000011301071859419	0.0000164242244356889	0.00000800195193414298	TGFB1/NOTCH1/KRAS/TP53/SKIL/ID2/SERPINE2/GATA2	8
GO:0050678	Biological Process	GO:0050678	regulation of epithelial cell proliferation	8/30	419/18614	0.000000233760435002268	0.0000278119518713981	0.0000135501011290394	TGFB1/NOTCH1/PDCD10/MYC/HMGB1/KRIT1/GATA2/NME1	8
GO:0030099	Biological Process	GO:0030099	myeloid cell differentiation	8/30	421/18614	0.000000242397745668148	0.0000278119518713981	0.0000135501011290394	TGFB1/MYC/ID2/TNFAIP6/PIK3R1/GATA2/MMP9/ISG15	8
GO:0010720	Biological Process	GO:0010720	positive regulation of cell development	8/30	432/18614	0.000000294977471838867	0.0000321525444304365	0.0000156648562676535	TGFB1/NOTCH1/KRAS/SKIL/HMGB1/ID2/SERPINE2/IL7	8
GO:0009314	Biological Process	GO:0009314	response to radiation	8/30	452/18614	0.000000415923725549712	0.0000394223357260162	0.00001920672947733	KRAS/CREBBP/MYC/TP53/ID2/PIK3R1/IL1A/MMP9	8
GO:0051960	Biological Process	GO:0051960	regulation of nervous system development	8/30	461/18614	0.000000482914226545832	0.0000429787892127984	0.0000209394487280124	TGFB1/NOTCH1/KRAS/TP53/SKIL/ID2/SERPINE2/GATA2	8
GO:1903131	Biological Process	GO:1903131	mononuclear cell differentiation	8/30	474/18614	0.000000595920424752369	0.0000499656356138525	0.0000243434699827992	LGALS1/MYC/TP53/HMGB1/ID2/PIK3R1/IL1A/IL7	8
GO:0002683	Biological Process	GO:0002683	negative regulation of immune system process	8/30	487/18614	0.000000730887026578479	0.0000549425419979684	0.0000267682399207871	TGFB1/MYC/HMGB1/ID2/TNFAIP6/PIK3R1/GATA2/ISG15	8
GO:0045637	Biological Process	GO:0045637	regulation of myeloid cell differentiation	7/30	214/18614	0.000000039137906938576	0.00000948007079178841	0.00000461873077204949	TGFB1/MYC/ID2/TNFAIP6/PIK3R1/GATA2/ISG15	7
GO:0002573	Biological Process	GO:0002573	myeloid leukocyte differentiation	7/30	227/18614	0.0000000586438969745277	0.0000106536412837059	0.0000051904993023946	TGFB1/MYC/ID2/TNFAIP6/PIK3R1/GATA2/MMP9	7
GO:0097529	Biological Process	GO:0097529	myeloid leukocyte migration	7/30	241/18614	0.000000088290598434573	0.0000137481074705264	0.00000669813637748001	HMGB1/TNFAIP6/PIK3R1/CXCR2/IL1A/CXCL8/PF4V1	7
GO:0071216	Biological Process	GO:0071216	cellular response to biotic stimulus	7/30	264/18614	0.000000164243384008786	0.0000214557985638514	0.0000104533562293221	TGFB1/NOTCH1/TP53/HMGB1/IL1A/CXCL8/PF4V1	7
GO:0010632	Biological Process	GO:0010632	regulation of epithelial cell migration	7/30	295/18614	0.000000348348042246567	0.0000357281718825929	0.0000174069171557394	TGFB1/NOTCH1/PDCD10/HMGB1/KRIT1/GATA2/MMP9	7
GO:0009416	Biological Process	GO:0009416	response to light stimulus	7/30	323/18614	0.000000641381357272073	0.0000504116041064689	0.0000245607477273912	KRAS/CREBBP/MYC/TP53/ID2/PIK3R1/MMP9	7
GO:0010631	Biological Process	GO:0010631	epithelial cell migration	7/30	371/18614	0.00000161892470128117	0.0000886526742196794	0.0000431919595787815	TGFB1/NOTCH1/PDCD10/HMGB1/KRIT1/GATA2/MMP9	7
GO:0090132	Biological Process	GO:0090132	epithelium migration	7/30	374/18614	0.00000170798730148006	0.0000886526742196794	0.0000431919595787815	TGFB1/NOTCH1/PDCD10/HMGB1/KRIT1/GATA2/MMP9	7
GO:0090130	Biological Process	GO:0090130	tissue migration	7/30	379/18614	0.00000186555241914136	0.0000924296425847309	0.0000450321146151586	TGFB1/NOTCH1/PDCD10/HMGB1/KRIT1/GATA2/MMP9	7
GO:0050900	Biological Process	GO:0050900	leukocyte migration	7/30	393/18614	0.00000237297677059633	0.000110065731061702	0.0000536244918596125	HMGB1/TNFAIP6/PIK3R1/CXCR2/IL1A/CXCL8/PF4V1	7
GO:0030098	Biological Process	GO:0030098	lymphocyte differentiation	7/30	422/18614	0.00000379797582974793	0.000162344849193147	0.0000790951003553285	LGALS1/TP53/HMGB1/ID2/PIK3R1/IL1A/IL7	7
GO:0001819	Biological Process	GO:0001819	positive regulation of cytokine production	7/30	489/18614	0.00000996798451419567	0.000282210470661644	0.000137494140462385	TGFB1/HMGB1/PIK3R1/IL1A/IL7/HSP90AA1/ISG15	7
GO:0022407	Biological Process	GO:0022407	regulation of cell-cell adhesion	7/30	491/18614	0.0000102362050117603	0.000284968299652178	0.000138837766465016	TGFB1/NOTCH1/LGALS1/HMGB1/SERPINE2/IL1A/IL7	7
GO:0001667	Biological Process	GO:0001667	ameboidal-type cell migration	7/30	496/18614	0.0000109331495119117	0.000297928324199594	0.00014515194549367	TGFB1/NOTCH1/PDCD10/HMGB1/KRIT1/GATA2/MMP9	7
GO:0062023	Cell Component	GO:0062023	collagen-containing extracellular matrix	7/30	415/19518	0.00000249153179265178	0.000291509219740259	0.000241285184130489	TGFB1/LGALS1/IGFBP7/SERPINE2/IL7/HSP90AA1/MMP9	7
GO:0140297	Molecular Function	GO:0140297	DNA-binding transcription factor binding	7/30	478/18369	0.00000936568793466231	0.000586916443905505	0.000315475804114941	CREBBP/MYC/TP53/HMGB1/ID2/ACTN4/GATA2	7
GO:0014013	Biological Process	GO:0014013	regulation of gliogenesis	6/30	108/18614	0.0000000175812139330912	0.00000810294846670824	0.00000394779092366423	TGFB1/NOTCH1/KRAS/TP53/ID2/SERPINE2	6
GO:1902106	Biological Process	GO:1902106	negative regulation of leukocyte differentiation	6/30	109/18614	0.0000000185847441896978	0.00000810294846670824	0.00000394779092366423	MYC/HMGB1/ID2/TNFAIP6/PIK3R1/GATA2	6
GO:1903707	Biological Process	GO:1903707	negative regulation of hemopoiesis	6/30	115/18614	0.0000000256518903072514	0.00000894878044374202	0.00000435988385694626	MYC/HMGB1/ID2/TNFAIP6/PIK3R1/GATA2	6
GO:0002761	Biological Process	GO:0002761	regulation of myeloid leukocyte differentiation	6/30	123/18614	0.000000038398281262783	0.00000948007079178841	0.00000461873077204949	TGFB1/MYC/ID2/TNFAIP6/PIK3R1/GATA2	6
GO:0002685	Biological Process	GO:0002685	regulation of leukocyte migration	6/30	227/18614	0.00000143125380238468	0.0000886526742196794	0.0000431919595787815	HMGB1/TNFAIP6/PIK3R1/CXCR2/IL1A/CXCL8	6
GO:0050920	Biological Process	GO:0050920	regulation of chemotaxis	6/30	230/18614	0.00000154475767658747	0.0000886526742196794	0.0000431919595787815	TGFB1/NOTCH1/HMGB1/TNFAIP6/CXCR2/CXCL8	6
GO:0010594	Biological Process	GO:0010594	regulation of endothelial cell migration	6/30	232/18614	0.0000016244396506573	0.0000886526742196794	0.0000431919595787815	TGFB1/NOTCH1/PDCD10/HMGB1/KRIT1/GATA2	6
GO:0050769	Biological Process	GO:0050769	positive regulation of neurogenesis	6/30	232/18614	0.0000016244396506573	0.0000886526742196794	0.0000431919595787815	TGFB1/NOTCH1/KRAS/SKIL/ID2/SERPINE2	6
GO:0042113	Biological Process	GO:0042113	B cell activation	6/30	276/18614	0.00000443113048092877	0.000169471306112715	0.0000825671404479618	TGFB1/LGALS1/TP53/ID2/PIK3R1/IL7	6
GO:0051962	Biological Process	GO:0051962	positive regulation of nervous system development	6/30	280/18614	0.00000481300527917454	0.000177836466247466	0.0000866426820104747	TGFB1/NOTCH1/KRAS/SKIL/ID2/SERPINE2	6
GO:0043542	Biological Process	GO:0043542	endothelial cell migration	6/30	283/18614	0.00000511665751564175	0.000185905223068317	0.0000905738146189918	TGFB1/NOTCH1/PDCD10/HMGB1/KRIT1/GATA2	6
GO:0001666	Biological Process	GO:0001666	response to hypoxia	6/30	293/18614	0.00000624358732682744	0.000216047942420378	0.000105259475568402	NOTCH1/CREBBP/MYC/TP53/ACTN4/IL1A	6
GO:0090092	Biological Process	GO:0090092	regulation of transmembrane receptor protein serine/threonine kinase signaling pathway	6/30	301/18614	0.00000728378231608686	0.000234060467845544	0.000114035254493556	TGFB1/NOTCH1/CREBBP/TP53/SKIL/TNFAIP6	6
GO:0097193	Biological Process	GO:0097193	intrinsic apoptotic signaling pathway	6/30	301/18614	0.00000728378231608686	0.000234060467845544	0.000114035254493556	PDCD10/MYC/TP53/SKIL/PIK3R1/MMP9	6
GO:0036293	Biological Process	GO:0036293	response to decreased oxygen levels	6/30	306/18614	0.00000800250885439561	0.000249220990036892	0.000121421525324589	NOTCH1/CREBBP/MYC/TP53/ACTN4/IL1A	6
GO:0007162	Biological Process	GO:0007162	negative regulation of cell adhesion	6/30	312/18614	0.00000893999197476775	0.000259855766733249	0.000126602833719869	TGFB1/NOTCH1/HMGB1/ACTN4/SERPINE2/PIK3R1	6
GO:0060326	Biological Process	GO:0060326	cell chemotaxis	6/30	312/18614	0.00000893999197476775	0.000259855766733249	0.000126602833719869	NOTCH1/HMGB1/TNFAIP6/CXCR2/CXCL8/PF4V1	6
GO:0042063	Biological Process	GO:0042063	gliogenesis	6/30	320/18614	0.0000103268328773037	0.000284968299652178	0.000138837766465016	TGFB1/NOTCH1/KRAS/TP53/ID2/SERPINE2	6
GO:0070482	Biological Process	GO:0070482	response to oxygen levels	6/30	333/18614	0.0000129492795741852	0.000332110934961455	0.00016180585870406	NOTCH1/CREBBP/MYC/TP53/ACTN4/IL1A	6
GO:0071214	Biological Process	GO:0071214	cellular response to abiotic stimulus	6/30	339/18614	0.0000143292809269806	0.000350986881132783	0.000171002299885552	CREBBP/MYC/TP53/PIK3R1/IGF1R/MMP9	6
GO:0104004	Biological Process	GO:0104004	cellular response to environmental stimulus	6/30	339/18614	0.0000143292809269806	0.000350986881132783	0.000171002299885552	CREBBP/MYC/TP53/PIK3R1/IGF1R/MMP9	6
GO:0032496	Biological Process	GO:0032496	response to lipopolysaccharide	6/30	345/18614	0.0000158261093415055	0.00037500998222263	0.000182706456814406	TGFB1/NOTCH1/HMGB1/IL1A/CXCL8/PF4V1	6
GO:0090287	Biological Process	GO:0090287	regulation of cellular response to growth factor stimulus	6/30	345/18614	0.0000158261093415055	0.00037500998222263	0.000182706456814406	TGFB1/NOTCH1/CREBBP/TP53/SKIL/TNFAIP6	6
GO:0045765	Biological Process	GO:0045765	regulation of angiogenesis	6/30	349/18614	0.0000168925175734907	0.000395975143120535	0.000192920772288083	PDCD10/KRIT1/CXCR2/IL1A/GATA2/CXCL8	6
GO:1901342	Biological Process	GO:1901342	regulation of vasculature development	6/30	355/18614	0.0000186005451322046	0.000422387379043813	0.000205788925859588	PDCD10/KRIT1/CXCR2/IL1A/GATA2/CXCL8	6
GO:0002237	Biological Process	GO:0002237	response to molecule of bacterial origin	6/30	366/18614	0.0000220938970822498	0.00047687817464658	0.000232337073017093	TGFB1/NOTCH1/HMGB1/IL1A/CXCL8/PF4V1	6
GO:0030336	Biological Process	GO:0030336	negative regulation of cell migration	6/30	375/18614	0.0000253306036907639	0.000536123456755974	0.000261201626203176	TGFB1/NOTCH1/PDCD10/HMGB1/KRIT1/TNFAIP6	6
GO:0002696	Biological Process	GO:0002696	positive regulation of leukocyte activation	6/30	377/18614	0.0000260993834412951	0.000547083229827146	0.000266541274213226	TGFB1/LGALS1/HMGB1/IL1A/GATA2/IL7	6
GO:2001233	Biological Process	GO:2001233	regulation of apoptotic signaling pathway	6/30	381/18614	0.0000276934687726392	0.000564222074059378	0.000274891391948775	MYC/TP53/SKIL/IL1A/IL7/MMP9	6
GO:2000146	Biological Process	GO:2000146	negative regulation of cell motility	6/30	390/18614	0.0000315684159818531	0.000625628607640361	0.000304808916035309	TGFB1/NOTCH1/PDCD10/HMGB1/KRIT1/TNFAIP6	6
GO:0050867	Biological Process	GO:0050867	positive regulation of cell activation	6/30	394/18614	0.0000334252986793668	0.000644842045318758	0.000314169784513098	TGFB1/LGALS1/HMGB1/IL1A/GATA2/IL7	6
GO:0007178	Biological Process	GO:0007178	transmembrane receptor protein serine/threonine kinase signaling pathway	6/30	398/18614	0.0000353692291276533	0.000659016405968241	0.000321075593250582	TGFB1/NOTCH1/CREBBP/TP53/SKIL/TNFAIP6	6
GO:0016032	Biological Process	GO:0016032	viral process	6/30	426/18614	0.0000516768438019466	0.000901244155905949	0.000439089982283487	NOTCH1/LGALS1/TP53/HMGB1/CXCL8/ISG15	6
GO:0040013	Biological Process	GO:0040013	negative regulation of locomotion	6/30	427/18614	0.0000523548376293369	0.000905821793904399	0.000441320226967426	TGFB1/NOTCH1/PDCD10/HMGB1/KRIT1/TNFAIP6	6
GO:0048732	Biological Process	GO:0048732	gland development	6/30	441/18614	0.0000626208986072883	0.00105010429972222	0.000511615276880598	TGFB1/NOTCH1/ID2/SERPINE2/GATA2/NME1	6
GO:0048568	Biological Process	GO:0048568	embryonic organ development	6/30	453/18614	0.0000726523590321597	0.0011998647173493	0.000584579188703741	TGFB1/NOTCH1/TP53/ID2/GATA2/CXCL8	6
GO:1903829	Biological Process	GO:1903829	positive regulation of protein localization	6/30	468/18614	0.0000869602877825704	0.00137372048815945	0.00066928245898256	TGFB1/PDCD10/TNFAIP6/PIK3R1/IL1A/HSP90AA1	6
GO:0022411	Biological Process	GO:0022411	cellular component disassembly	6/30	488/18614	0.00010945370909964	0.0015956964970769	0.000777430113737609	TGFB1/MYC/TP53/PIK3R1/IGF1R/MMP9	6
GO:0043410	Biological Process	GO:0043410	positive regulation of MAPK cascade	6/30	495/18614	0.000118340605600284	0.00166440335618464	0.000810904387440996	TGFB1/NOTCH1/PDCD10/HMGB1/IL1A/IGF1R	6
GO:0005125	Molecular Function	GO:0005125	cytokine activity	6/30	235/18369	0.00000188865105849518	0.000355066398997094	0.000190853159595302	TGFB1/HMGB1/IL1A/IL7/CXCL8/PF4V1	6
GO:0005126	Molecular Function	GO:0005126	cytokine receptor binding	6/30	270/18369	0.00000421150686707809	0.000395881645505341	0.000212791925915525	TGFB1/PIK3R1/IL1A/IL7/CXCL8/PF4V1	6
GO:0061629	Molecular Function	GO:0061629	RNA polymerase II-specific DNA-binding transcription factor binding	6/30	348/18369	0.0000179046831470723	0.0008415201079124	0.000452328837399722	CREBBP/TP53/HMGB1/ID2/ACTN4/GATA2	6
GO:0048018	Molecular Function	GO:0048018	receptor ligand activity	6/30	497/18369	0.000130037753766748	0.00488941954162972	0.00262813144454901	TGFB1/HMGB1/IL1A/IL7/CXCL8/PF4V1	6
GO:0014015	Biological Process	GO:0014015	positive regulation of gliogenesis	5/30	69/18614	0.0000000800958267525164	0.0000134314540246527	0.00000654386147314081	TGFB1/NOTCH1/KRAS/ID2/SERPINE2	5
GO:0034644	Biological Process	GO:0034644	cellular response to UV	5/30	93/18614	0.000000360559532760112	0.0000357281718825929	0.0000174069171557394	CREBBP/MYC/TP53/PIK3R1/MMP9	5
GO:0010596	Biological Process	GO:0010596	negative regulation of endothelial cell migration	5/30	99/18614	0.000000492876023082551	0.0000429787892127984	0.0000209394487280124	TGFB1/NOTCH1/PDCD10/HMGB1/KRIT1	5
GO:0010633	Biological Process	GO:0010633	negative regulation of epithelial cell migration	5/30	116/18614	0.00000108438995922561	0.0000762571003584462	0.0000371527833228741	TGFB1/NOTCH1/PDCD10/HMGB1/KRIT1	5
GO:0071482	Biological Process	GO:0071482	cellular response to light stimulus	5/30	127/18614	0.00000169777381024271	0.0000886526742196794	0.0000431919595787815	CREBBP/MYC/TP53/PIK3R1/MMP9	5
GO:1990266	Biological Process	GO:1990266	neutrophil migration	5/30	128/18614	0.00000176480780484434	0.0000894716515014106	0.0000435909687904024	TNFAIP6/CXCR2/IL1A/CXCL8/PF4V1	5
GO:1903900	Biological Process	GO:1903900	regulation of viral life cycle	5/30	143/18614	0.00000304549568650708	0.000135493481562968	0.0000660129999502823	NOTCH1/LGALS1/HMGB1/CXCL8/ISG15	5
GO:0002687	Biological Process	GO:0002687	positive regulation of leukocyte migration	5/30	147/18614	0.00000348705551781235	0.000152035620576619	0.0000740724003678456	HMGB1/PIK3R1/CXCR2/IL1A/CXCL8	5
GO:0043535	Biological Process	GO:0043535	regulation of blood vessel endothelial cell migration	5/30	152/18614	0.0000041081366631741	0.000169471306112715	0.0000825671404479618	TGFB1/NOTCH1/PDCD10/HMGB1/GATA2	5
GO:0030183	Biological Process	GO:0030183	B cell differentiation	5/30	153/18614	0.00000424216125265174	0.000169471306112715	0.0000825671404479618	LGALS1/TP53/ID2/PIK3R1/IL7	5
GO:0009411	Biological Process	GO:0009411	response to UV	5/30	154/18614	0.0000043795974483599	0.000169471306112715	0.0000825671404479618	CREBBP/MYC/TP53/PIK3R1/MMP9	5
GO:0097530	Biological Process	GO:0097530	granulocyte migration	5/30	156/18614	0.00000466495440911031	0.000175337941583801	0.0000854253901777187	TNFAIP6/CXCR2/IL1A/CXCL8/PF4V1	5
GO:0006606	Biological Process	GO:0006606	protein import into nucleus	5/30	163/18614	0.00000578054382636539	0.000206583369532403	0.000100648295440944	TGFB1/NOTCH1/TP53/PIK3R1/HSP90AA1	5
GO:0050792	Biological Process	GO:0050792	regulation of viral process	5/30	165/18614	0.00000613485630601925	0.000215709463663258	0.000105094567279685	NOTCH1/LGALS1/HMGB1/CXCL8/ISG15	5
GO:0051170	Biological Process	GO:0051170	import into nucleus	5/30	168/18614	0.0000066980319238108	0.000228151712404806	0.00011115648373561	TGFB1/NOTCH1/TP53/PIK3R1/HSP90AA1	5
GO:0002262	Biological Process	GO:0002262	myeloid cell homeostasis	5/30	171/18614	0.00000730096872178762	0.000234060467845544	0.000114035254493556	HMGB1/ID2/CXCR2/GATA2/ISG15	5
GO:0051099	Biological Process	GO:0051099	positive regulation of binding	5/30	176/18614	0.00000839962232474492	0.000253332738901345	0.000123424786842809	TGFB1/HMGB1/KRIT1/NME1/MMP9	5
GO:0043534	Biological Process	GO:0043534	blood vessel endothelial cell migration	5/30	179/18614	0.00000911841883975498	0.000261554645666656	0.000127430534755025	TGFB1/NOTCH1/PDCD10/HMGB1/GATA2	5
GO:0071478	Biological Process	GO:0071478	cellular response to radiation	5/30	191/18614	0.0000124887601712979	0.000328018038234089	0.000159811782027134	CREBBP/MYC/TP53/PIK3R1/MMP9	5
GO:0032872	Biological Process	GO:0032872	regulation of stress-activated MAPK cascade	5/30	193/18614	0.0000131341837703115	0.000332936286270687	0.000162207973368963	PDCD10/MYC/HMGB1/IL1A/IGF1R	5
GO:0070302	Biological Process	GO:0070302	regulation of stress-activated protein kinase signaling cascade	5/30	196/18614	0.0000141508884219514	0.000350986881132783	0.000171002299885552	PDCD10/MYC/HMGB1/IL1A/IGF1R	5
GO:0071222	Biological Process	GO:0071222	cellular response to lipopolysaccharide	5/30	224/18614	0.0000269089156165185	0.000558680343276288	0.00027219143716358	TGFB1/HMGB1/IL1A/CXCL8/PF4V1	5
GO:0050679	Biological Process	GO:0050679	positive regulation of epithelial cell proliferation	5/30	225/18614	0.0000274895853072391	0.000564222074059378	0.000274891391948775	NOTCH1/MYC/HMGB1/GATA2/NME1	5
GO:0097191	Biological Process	GO:0097191	extrinsic apoptotic signaling pathway	5/30	227/18614	0.0000286801572543271	0.000573603145086542	0.000279461889614834	TGFB1/SKIL/PIK3R1/IL1A/IL7	5
GO:0010001	Biological Process	GO:0010001	glial cell differentiation	5/30	235/18614	0.0000338491977675555	0.000647291676607639	0.000315363255285904	TGFB1/NOTCH1/KRAS/ID2/SERPINE2	5
GO:0051403	Biological Process	GO:0051403	stress-activated MAPK cascade	5/30	237/18614	0.0000352478753689218	0.000659016405968241	0.000321075593250582	PDCD10/MYC/HMGB1/IL1A/IGF1R	5
GO:0071219	Biological Process	GO:0071219	cellular response to molecule of bacterial origin	5/30	237/18614	0.0000352478753689218	0.000659016405968241	0.000321075593250582	TGFB1/HMGB1/IL1A/CXCL8/PF4V1	5
GO:0030595	Biological Process	GO:0030595	leukocyte chemotaxis	5/30	241/18614	0.0000381797196935788	0.00070535414349154	0.000343651535868162	HMGB1/TNFAIP6/CXCR2/CXCL8/PF4V1	5
GO:0031098	Biological Process	GO:0031098	stress-activated protein kinase signaling cascade	5/30	245/18614	0.000041297526855351	0.000750238404538876	0.000365519338570606	PDCD10/MYC/HMGB1/IL1A/IGF1R	5
GO:0033002	Biological Process	GO:0033002	muscle cell proliferation	5/30	249/18614	0.000044609436766821	0.000803707207865039	0.000391569566748346	TGFB1/NOTCH1/ID2/IGF1R/MMP9	5
GO:0071560	Biological Process	GO:0071560	cellular response to transforming growth factor beta stimulus	5/30	274/18614	0.0000702411291187517	0.00116889817922808	0.000569492159749462	TGFB1/CREBBP/TP53/SKIL/IGF1R	5
GO:0071559	Biological Process	GO:0071559	response to transforming growth factor beta	5/30	280/18614	0.0000778114298369792	0.00127478841644467	0.000621082333265416	TGFB1/CREBBP/TP53/SKIL/IGF1R	5
GO:0045165	Biological Process	GO:0045165	cell fate commitment	5/30	281/18614	0.0000791320618092838	0.00127783625736473	0.000622567254312416	NOTCH1/TP53/ID2/GATA2/IL7	5
GO:0002366	Biological Process	GO:0002366	leukocyte activation involved in immune response	5/30	296/18614	0.000101099259861605	0.00153053046179375	0.000745680944447073	TGFB1/LGALS1/TP53/HMGB1/GATA2	5
GO:0002263	Biological Process	GO:0002263	cell activation involved in immune response	5/30	300/18614	0.000107681311919968	0.00158611662152385	0.000772762757661788	TGFB1/LGALS1/TP53/HMGB1/GATA2	5
GO:0030217	Biological Process	GO:0030217	T cell differentiation	5/30	300/18614	0.000107681311919968	0.00158611662152385	0.000772762757661788	TP53/HMGB1/PIK3R1/IL1A/IL7	5
GO:0048511	Biological Process	GO:0048511	rhythmic process	5/30	303/18614	0.000112830676980965	0.00160765278312748	0.000783255267105565	CREBBP/TP53/ID2/TNFAIP6/IGF1R	5
GO:0051054	Biological Process	GO:0051054	positive regulation of DNA metabolic process	5/30	303/18614	0.000112830676980965	0.00160765278312748	0.000783255267105565	TGFB1/MYC/HMGB1/IGF1R/HSP90AA1	5
GO:0034504	Biological Process	GO:0034504	protein localization to nucleus	5/30	304/18614	0.000114588574450215	0.00162209800195759	0.000790293039099571	TGFB1/NOTCH1/TP53/PIK3R1/HSP90AA1	5
GO:0051222	Biological Process	GO:0051222	positive regulation of protein transport	5/30	309/18614	0.000123696612957911	0.00171757080412896	0.000836807793996193	TGFB1/PDCD10/PIK3R1/IL1A/HSP90AA1	5
GO:0019058	Biological Process	GO:0019058	viral life cycle	5/30	320/18614	0.000145690581640213	0.00192488162409494	0.000937810506379425	NOTCH1/LGALS1/HMGB1/CXCL8/ISG15	5
GO:0031647	Biological Process	GO:0031647	regulation of protein stability	5/30	322/18614	0.000149992419985619	0.00194633021171814	0.000948260349407826	PDCD10/CREBBP/TP53/PIK3R1/HSP90AA1	5
GO:1904951	Biological Process	GO:1904951	positive regulation of establishment of protein localization	5/30	325/18614	0.000156627241738099	0.00202039873958022	0.000984346850910883	TGFB1/PDCD10/PIK3R1/IL1A/HSP90AA1	5
GO:0051251	Biological Process	GO:0051251	positive regulation of lymphocyte activation	5/30	327/18614	0.000161173996084272	0.00204394560566395	0.000995818984121162	TGFB1/LGALS1/HMGB1/IL1A/IL7	5
GO:0006913	Biological Process	GO:0006913	nucleocytoplasmic transport	5/30	328/18614	0.000163484995702628	0.00204394560566395	0.000995818984121162	TGFB1/NOTCH1/TP53/PIK3R1/HSP90AA1	5
GO:0051169	Biological Process	GO:0051169	nuclear transport	5/30	328/18614	0.000163484995702628	0.00204394560566395	0.000995818984121162	TGFB1/NOTCH1/TP53/PIK3R1/HSP90AA1	5
GO:0060562	Biological Process	GO:0060562	epithelial tube morphogenesis	5/30	334/18614	0.000177889606923347	0.00213830042805471	0.0010417890545182	TGFB1/NOTCH1/KRAS/MYC/CXCR2	5
GO:0070371	Biological Process	GO:0070371	ERK1 and ERK2 cascade	5/30	341/18614	0.000195902662828198	0.00228378505329129	0.00111266978212019	TGFB1/NOTCH1/MYC/HMGB1/IL1A	5
GO:0019216	Biological Process	GO:0019216	regulation of lipid metabolic process	5/30	344/18614	0.000204036234382627	0.0023534338145721	0.00114660295456458	TGFB1/IGFBP7/ID2/IL1A/IGF1R	5
GO:0051098	Biological Process	GO:0051098	regulation of binding	5/30	369/18614	0.000282290385526731	0.00293044304975369	0.00142772430574673	TGFB1/HMGB1/KRIT1/NME1/MMP9	5
GO:0045088	Biological Process	GO:0045088	regulation of innate immune response	5/30	373/18614	0.000296675189759461	0.00301276177592802	0.00146783033892389	TGFB1/CREBBP/HMGB1/HSP90AA1/ISG15	5
GO:0030900	Biological Process	GO:0030900	forebrain development	5/30	397/18614	0.000395067090749553	0.0036963358705323	0.00180087054242737	NOTCH1/KRAS/ID2/IGF1R/GATA2	5
GO:0043254	Biological Process	GO:0043254	regulation of protein-containing complex assembly	5/30	409/18614	0.000452681922484738	0.00414641424796945	0.00202015064036754	TGFB1/TP53/HMGB1/HSP90AA1/ISG15	5
GO:0042692	Biological Process	GO:0042692	muscle cell differentiation	5/30	410/18614	0.000457755107783899	0.00417533947685732	0.00203424313478949	TGFB1/NOTCH1/KRAS/ID2/ACTN4	5
GO:0042060	Biological Process	GO:0042060	wound healing	5/30	439/18614	0.00062454611139854	0.00529770631458684	0.00258106502724197	TGFB1/PDCD10/SERPINE2/IL1A/GATA2	5
GO:0032102	Biological Process	GO:0032102	negative regulation of response to external stimulus	5/30	446/18614	0.000670887977087848	0.00556097258574719	0.00270932947321048	TGFB1/NOTCH1/TNFAIP6/SERPINE2/ISG15	5
GO:0072594	Biological Process	GO:0072594	establishment of protein localization to organelle	5/30	453/18614	0.00071977287542502	0.00579005486504259	0.00282093933308932	TGFB1/NOTCH1/TP53/PIK3R1/HSP90AA1	5
GO:0002831	Biological Process	GO:0002831	regulation of response to biotic stimulus	5/30	463/18614	0.000794196332318995	0.00622366969576767	0.0030321983211152	TGFB1/CREBBP/HMGB1/HSP90AA1/ISG15	5
GO:0016049	Biological Process	GO:0016049	cell growth	5/30	495/18614	0.0010715401305955	0.00783878350569859	0.00381908863218246	TGFB1/TP53/IGFBP7/SERPINE2/HSP90AA1	5
GO:0048873	Biological Process	GO:0048873	homeostasis of number of cells within a tissue	4/30	31/18614	0.000000167315860360309	0.0000214557985638514	0.0000104533562293221	NOTCH1/KRAS/GATA2/IL7	4
GO:0045687	Biological Process	GO:0045687	positive regulation of glial cell differentiation	4/30	43/18614	0.00000064748849311061	0.0000504116041064689	0.0000245607477273912	TGFB1/NOTCH1/ID2/SERPINE2	4
GO:1902622	Biological Process	GO:1902622	regulation of neutrophil migration	4/30	45/18614	0.000000779977608204698	0.0000566783728628747	0.0000276139440939839	TNFAIP6/CXCR2/IL1A/CXCL8	4
GO:1902895	Biological Process	GO:1902895	positive regulation of miRNA transcription	4/30	51/18614	0.00000129946007660457	0.0000885257177186862	0.0000431301058320398	TGFB1/MYC/TP53/GATA2	4
GO:0002762	Biological Process	GO:0002762	negative regulation of myeloid leukocyte differentiation	4/30	52/18614	0.00000140617517347593	0.0000886526742196794	0.0000431919595787815	MYC/TNFAIP6/PIK3R1/GATA2	4
GO:0030857	Biological Process	GO:0030857	negative regulation of epithelial cell differentiation	4/30	54/18614	0.00000163897274739268	0.0000886526742196794	0.0000431919595787815	NOTCH1/KRAS/IL1A/MMP9	4
GO:0043388	Biological Process	GO:0043388	positive regulation of DNA binding	4/30	57/18614	0.00000204028608099944	0.0000988405257017509	0.0000481555241106068	TGFB1/HMGB1/NME1/MMP9	4
GO:0030225	Biological Process	GO:0030225	macrophage differentiation	4/30	58/18614	0.00000218896938282847	0.000103738114229697	0.0000505416500520349	TGFB1/ID2/GATA2/MMP9	4
GO:2000630	Biological Process	GO:2000630	positive regulation of miRNA metabolic process	4/30	60/18614	0.00000251027331803347	0.000114008246527353	0.000055545302146837	TGFB1/MYC/TP53/GATA2	4
GO:1902893	Biological Process	GO:1902893	regulation of miRNA transcription	4/30	68/18614	0.0000041550004147245	0.000169471306112715	0.0000825671404479618	TGFB1/MYC/TP53/GATA2	4
GO:0061614	Biological Process	GO:0061614	miRNA transcription	4/30	69/18614	0.00000440576377398431	0.000169471306112715	0.0000825671404479618	TGFB1/MYC/TP53/GATA2	4
GO:0045685	Biological Process	GO:0045685	regulation of glial cell differentiation	4/30	77/18614	0.00000683529144201891	0.000229245159132327	0.000111689215627483	TGFB1/NOTCH1/ID2/SERPINE2	4
GO:0043537	Biological Process	GO:0043537	negative regulation of blood vessel endothelial cell migration	4/30	80/18614	0.00000796169238147888	0.000249220990036892	0.000121421525324589	TGFB1/NOTCH1/PDCD10/HMGB1	4
GO:2000628	Biological Process	GO:2000628	regulation of miRNA metabolic process	4/30	81/18614	0.00000836592771006592	0.000253332738901345	0.000123424786842809	TGFB1/MYC/TP53/GATA2	4
GO:0048708	Biological Process	GO:0048708	astrocyte differentiation	4/30	87/18614	0.0000111178261307545	0.000299220505741294	0.000145781501831466	NOTCH1/KRAS/ID2/SERPINE2	4
GO:2000177	Biological Process	GO:2000177	regulation of neural precursor cell proliferation	4/30	89/18614	0.0000121681123049015	0.000323493717374211	0.000157607513679662	NOTCH1/TP53/ID2/GATA2	4
GO:0010657	Biological Process	GO:0010657	muscle cell apoptotic process	4/30	90/18614	0.0000127198415747877	0.000330110174202823	0.000160831079560912	TP53/CXCR2/IGF1R/HSP90AA1	4
GO:0045638	Biological Process	GO:0045638	negative regulation of myeloid cell differentiation	4/30	95/18614	0.0000157594731420617	0.00037500998222263	0.000182706456814406	MYC/TNFAIP6/PIK3R1/GATA2	4
GO:0010586	Biological Process	GO:0010586	miRNA metabolic process	4/30	97/18614	0.0000171136551683158	0.000396891151775834	0.000193367055597207	TGFB1/MYC/TP53/GATA2	4
GO:0048661	Biological Process	GO:0048661	positive regulation of smooth muscle cell proliferation	4/30	99/18614	0.0000185516048943471	0.000422387379043813	0.000205788925859588	TGFB1/ID2/IGF1R/MMP9	4
GO:0045639	Biological Process	GO:0045639	positive regulation of myeloid cell differentiation	4/30	103/18614	0.0000216917122985632	0.00047645958092885	0.000232133132379145	TGFB1/ID2/GATA2/ISG15	4
GO:0030593	Biological Process	GO:0030593	neutrophil chemotaxis	4/30	107/18614	0.0000252060731187789	0.000536123456755974	0.000261201626203176	TNFAIP6/CXCR2/CXCL8/PF4V1	4
GO:0009408	Biological Process	GO:0009408	response to heat	4/30	110/18614	0.0000281036694900721	0.000567277773040345	0.00027638014147644	CREBBP/IGFBP7/IL1A/HSP90AA1	4
GO:0051101	Biological Process	GO:0051101	regulation of DNA binding	4/30	120/18614	0.0000395436893202355	0.000724413804353895	0.000352937483627755	TGFB1/HMGB1/NME1/MMP9	4
GO:0002688	Biological Process	GO:0002688	regulation of leukocyte chemotaxis	4/30	126/18614	0.0000478603017807536	0.00084825575513856	0.000413273808273688	HMGB1/TNFAIP6/CXCR2/CXCL8	4
GO:0071621	Biological Process	GO:0071621	granulocyte chemotaxis	4/30	131/18614	0.0000557127934189461	0.000956329839789784	0.000465927961539301	TNFAIP6/CXCR2/CXCL8/PF4V1	4
GO:0002244	Biological Process	GO:0002244	hematopoietic progenitor cell differentiation	4/30	132/18614	0.0000573896277350148	0.000977417097361971	0.000476201763031496	TGFB1/NOTCH1/TP53/GATA2	4
GO:0050921	Biological Process	GO:0050921	positive regulation of chemotaxis	4/30	143/18614	0.0000783585540383424	0.00127478841644467	0.000621082333265416	TGFB1/HMGB1/CXCR2/CXCL8	4
GO:0061351	Biological Process	GO:0061351	neural precursor cell proliferation	4/30	150/18614	0.0000943133698856259	0.00143778424021444	0.000700494591200564	NOTCH1/TP53/ID2/GATA2	4
GO:0090316	Biological Process	GO:0090316	positive regulation of intracellular protein transport	4/30	155/18614	0.000107072243937051	0.00158611662152385	0.000772762757661788	TGFB1/PDCD10/PIK3R1/HSP90AA1	4
GO:0030902	Biological Process	GO:0030902	hindbrain development	4/30	157/18614	0.000112511072500779	0.00160765278312748	0.000783255267105565	TP53/SERPINE2/IGF1R/GATA2	4
GO:0003205	Biological Process	GO:0003205	cardiac chamber development	4/30	166/18614	0.000139499698610944	0.00186570149062489	0.000908977693887259	TGFB1/NOTCH1/TP53/IGF1R	4
GO:0030856	Biological Process	GO:0030856	regulation of epithelial cell differentiation	4/30	166/18614	0.000139499698610944	0.00186570149062489	0.000908977693887259	NOTCH1/KRAS/IL1A/MMP9	4
GO:0090101	Biological Process	GO:0090101	negative regulation of transmembrane receptor protein serine/threonine kinase signaling pathway	4/30	169/18614	0.000149456257131363	0.00194633021171814	0.000948260349407826	NOTCH1/TP53/SKIL/TNFAIP6	4
GO:2001242	Biological Process	GO:2001242	regulation of intrinsic apoptotic signaling pathway	4/30	173/18614	0.000163520246750435	0.00204394560566395	0.000995818984121162	MYC/TP53/SKIL/MMP9	4
GO:0010634	Biological Process	GO:0010634	positive regulation of epithelial cell migration	4/30	176/18614	0.000174679460474204	0.00212738113873612	0.00103646913036443	TGFB1/HMGB1/GATA2/MMP9	4
GO:0030509	Biological Process	GO:0030509	BMP signaling pathway	4/30	176/18614	0.000174679460474204	0.00212738113873612	0.00103646913036443	TGFB1/NOTCH1/SKIL/TNFAIP6	4
GO:0048660	Biological Process	GO:0048660	regulation of smooth muscle cell proliferation	4/30	176/18614	0.000174679460474204	0.00212738113873612	0.00103646913036443	TGFB1/ID2/IGF1R/MMP9	4
GO:0050680	Biological Process	GO:0050680	negative regulation of epithelial cell proliferation	4/30	177/18614	0.000178518659589888	0.00213830042805471	0.0010417890545182	TGFB1/NOTCH1/PDCD10/KRIT1	4
GO:0048659	Biological Process	GO:0048659	smooth muscle cell proliferation	4/30	180/18614	0.000190402673490899	0.00226818485360743	0.00110506929854655	TGFB1/ID2/IGF1R/MMP9	4
GO:0048771	Biological Process	GO:0048771	tissue remodeling	4/30	181/18614	0.000194488072696896	0.00227948386279158	0.0011105742238323	TGFB1/TP53/IL1A/IL7	4
GO:0009266	Biological Process	GO:0009266	response to temperature stimulus	4/30	183/18614	0.000202848438337688	0.00235217869987319	0.00114599145735009	CREBBP/IGFBP7/IL1A/HSP90AA1	4
GO:1902107	Biological Process	GO:1902107	positive regulation of leukocyte differentiation	4/30	184/18614	0.000207124568163649	0.002364039573805	0.00115177012552837	TGFB1/HMGB1/ID2/IL7	4
GO:1903708	Biological Process	GO:1903708	positive regulation of hemopoiesis	4/30	184/18614	0.000207124568163649	0.002364039573805	0.00115177012552837	TGFB1/HMGB1/ID2/IL7	4
GO:0001936	Biological Process	GO:0001936	regulation of endothelial cell proliferation	4/30	185/18614	0.000211465440561322	0.00237626113620454	0.00115772452266074	PDCD10/HMGB1/KRIT1/GATA2	4
GO:0045766	Biological Process	GO:0045766	positive regulation of angiogenesis	4/30	185/18614	0.000211465440561322	0.00237626113620454	0.00115772452266074	CXCR2/IL1A/GATA2/CXCL8	4
GO:1904018	Biological Process	GO:1904018	positive regulation of vasculature development	4/30	185/18614	0.000211465440561322	0.00237626113620454	0.00115772452266074	CXCR2/IL1A/GATA2/CXCL8	4
GO:0051302	Biological Process	GO:0051302	regulation of cell division	4/30	187/18614	0.000220343754948843	0.00242600699893171	0.00118196091835929	TGFB1/MYC/IL1A/IGF1R	4
GO:0071772	Biological Process	GO:0071772	response to BMP	4/30	187/18614	0.000220343754948843	0.00242600699893171	0.00118196091835929	TGFB1/NOTCH1/SKIL/TNFAIP6	4
GO:0071773	Biological Process	GO:0071773	cellular response to BMP stimulus	4/30	187/18614	0.000220343754948843	0.00242600699893171	0.00118196091835929	TGFB1/NOTCH1/SKIL/TNFAIP6	4
GO:0031334	Biological Process	GO:0031334	positive regulation of protein-containing complex assembly	4/30	195/18614	0.000258564389269914	0.00274079317530068	0.00133532608106151	TGFB1/TP53/HSP90AA1/ISG15	4
GO:0032388	Biological Process	GO:0032388	positive regulation of intracellular transport	4/30	197/18614	0.000268820134744053	0.00280396121407673	0.00136610181796399	TGFB1/PDCD10/PIK3R1/HSP90AA1	4
GO:0001935	Biological Process	GO:0001935	endothelial cell proliferation	4/30	201/18614	0.000290205843655202	0.0029841921658884	0.00145391110351588	PDCD10/HMGB1/KRIT1/GATA2	4
GO:0022408	Biological Process	GO:0022408	negative regulation of cell-cell adhesion	4/30	205/18614	0.000312789373292694	0.00315685571193553	0.00153803351682421	TGFB1/NOTCH1/HMGB1/SERPINE2	4
GO:0002285	Biological Process	GO:0002285	lymphocyte activation involved in immune response	4/30	208/18614	0.000330536470051478	0.00332059679590886	0.00161780886869727	TGFB1/LGALS1/TP53/HMGB1	4
GO:0050821	Biological Process	GO:0050821	protein stabilization	4/30	213/18614	0.000361705689587517	0.00352017144330709	0.00171504248493329	PDCD10/TP53/PIK3R1/HSP90AA1	4
GO:0007179	Biological Process	GO:0007179	transforming growth factor beta receptor signaling pathway	4/30	218/18614	0.000394930010549497	0.0036963358705323	0.00180087054242737	TGFB1/CREBBP/TP53/SKIL	4
GO:0070374	Biological Process	GO:0070374	positive regulation of ERK1 and ERK2 cascade	4/30	222/18614	0.000423041185976767	0.00392438206565681	0.00191197561769567	TGFB1/NOTCH1/HMGB1/IL1A	4
GO:0033157	Biological Process	GO:0033157	regulation of intracellular protein transport	4/30	224/18614	0.000437621054553112	0.00404243177510926	0.00196948993775241	TGFB1/PDCD10/PIK3R1/HSP90AA1	4
GO:0002274	Biological Process	GO:0002274	myeloid leukocyte activation	4/30	240/18614	0.000567506342654305	0.00491838371144814	0.00239625744319226	HMGB1/CXCR2/GATA2/CXCL8	4
GO:0050870	Biological Process	GO:0050870	positive regulation of T cell activation	4/30	249/18614	0.000651557219957417	0.00546305669041219	0.00266162443294346	LGALS1/HMGB1/IL1A/IL7	4
GO:0006959	Biological Process	GO:0006959	humoral immune response	4/30	250/18614	0.000661412317601117	0.0055244400473963	0.00269153066529351	NOTCH1/IL7/CXCL8/PF4V1	4
GO:0001894	Biological Process	GO:0001894	tissue homeostasis	4/30	263/18614	0.000799370419639884	0.00622366969576767	0.0030321983211152	NOTCH1/KRAS/GATA2/IL7	4
GO:0060249	Biological Process	GO:0060249	anatomical structure homeostasis	4/30	263/18614	0.000799370419639884	0.00622366969576767	0.0030321983211152	NOTCH1/KRAS/GATA2/IL7	4
GO:1903039	Biological Process	GO:1903039	positive regulation of leukocyte cell-cell adhesion	4/30	273/18614	0.000918524055830206	0.00697581956473903	0.00339864893327942	LGALS1/HMGB1/IL1A/IL7	4
GO:0048608	Biological Process	GO:0048608	reproductive structure development	4/30	301/18614	0.00131831577978759	0.0091526382163597	0.00445920422998887	NOTCH1/TNFAIP6/SERPINE2/IL1A	4
GO:0061458	Biological Process	GO:0061458	reproductive system development	4/30	305/18614	0.00138397176325753	0.00936974672019074	0.00456498041558303	NOTCH1/TNFAIP6/SERPINE2/IL1A	4
GO:0046651	Biological Process	GO:0046651	lymphocyte proliferation	4/30	306/18614	0.00140073738183164	0.00945389316530334	0.00460597692119318	TP53/HMGB1/IL1A/IL7	4
GO:0001822	Biological Process	GO:0001822	kidney development	4/30	310/18614	0.001469225870862	0.00961835555098846	0.00468610369432514	NOTCH1/MYC/CXCR2/MMP9	4
GO:2001020	Biological Process	GO:2001020	regulation of response to DNA damage stimulus	4/30	311/18614	0.00148670774892438	0.00970366135525492	0.00472766504464134	MYC/TP53/SKIL/HMGB1	4
GO:0032943	Biological Process	GO:0032943	mononuclear cell proliferation	4/30	313/18614	0.00152210776258847	0.00989086916738113	0.00481887348618424	TP53/HMGB1/IL1A/IL7	4
GO:0070372	Biological Process	GO:0070372	regulation of ERK1 and ERK2 cascade	4/30	315/18614	0.00155809378401076	0.00999013073277486	0.00486723414262184	TGFB1/NOTCH1/HMGB1/IL1A	4
GO:0072001	Biological Process	GO:0072001	renal system development	4/30	320/18614	0.00165065670028042	0.0103106922825539	0.00502341309178991	NOTCH1/MYC/CXCR2/MMP9	4
GO:0022409	Biological Process	GO:0022409	positive regulation of cell-cell adhesion	4/30	321/18614	0.00166961981970164	0.0103993463055702	0.00506660570850813	LGALS1/HMGB1/IL1A/IL7	4
GO:0032386	Biological Process	GO:0032386	regulation of intracellular transport	4/30	332/18614	0.00188836799975568	0.0113719398880315	0.00554045743458413	TGFB1/PDCD10/PIK3R1/HSP90AA1	4
GO:0052548	Biological Process	GO:0052548	regulation of endopeptidase activity	4/30	336/18614	0.0019726314854938	0.0117944441363989	0.00574630329967481	MYC/HMGB1/SERPINE2/MMP9	4
GO:0048545	Biological Process	GO:0048545	response to steroid hormone	4/30	339/18614	0.00203752121155539	0.0120048547059209	0.00584881622321304	TGFB1/NOTCH1/IGFBP7/IGF1R	4
GO:0070661	Biological Process	GO:0070661	leukocyte proliferation	4/30	348/18614	0.00224107736831237	0.0128906297174696	0.00628036957263487	TP53/HMGB1/IL1A/IL7	4
GO:0031346	Biological Process	GO:0031346	positive regulation of cell projection organization	4/30	353/18614	0.00236005092349961	0.0134164469377756	0.00653654995664684	SKIL/PIK3R1/IGF1R/HSP90AA1	4
GO:0018108	Biological Process	GO:0018108	peptidyl-tyrosine phosphorylation	4/30	370/18614	0.0027972397066106	0.0149094928127411	0.00726396825111335	TGFB1/TP53/IGF1R/IL7	4
GO:0018212	Biological Process	GO:0018212	peptidyl-tyrosine modification	4/30	372/18614	0.00285208974440134	0.0150546141472032	0.00733467198190635	TGFB1/TP53/IGF1R/IL7	4
GO:0050863	Biological Process	GO:0050863	regulation of T cell activation	4/30	377/18614	0.00299244880010595	0.015532234248169	0.00756737052457871	LGALS1/HMGB1/IL1A/IL7	4
GO:1903037	Biological Process	GO:1903037	regulation of leukocyte cell-cell adhesion	4/30	378/18614	0.00302107997697118	0.0155994994748492	0.00760014242883771	LGALS1/HMGB1/IL1A/IL7	4
GO:0001701	Biological Process	GO:0001701	in utero embryonic development	4/30	398/18614	0.00363398127125728	0.0179232560437576	0.00873228650321171	NOTCH1/TP53/SKIL/GATA2	4
GO:0007159	Biological Process	GO:0007159	leukocyte cell-cell adhesion	4/30	415/18614	0.00421769148664302	0.0198158781053487	0.00965438001366335	LGALS1/HMGB1/IL1A/IL7	4
GO:0001558	Biological Process	GO:0001558	regulation of cell growth	4/30	420/18614	0.00440080530044559	0.0204122458616413	0.00994493291858814	TGFB1/TP53/IGFBP7/SERPINE2	4
GO:0052547	Biological Process	GO:0052547	regulation of peptidase activity	4/30	425/18614	0.00458924910593205	0.0210283709428926	0.0102451116761848	MYC/HMGB1/SERPINE2/MMP9	4
GO:0060537	Biological Process	GO:0060537	muscle tissue development	4/30	426/18614	0.00462758387553231	0.0211048804365281	0.0102823874265847	TGFB1/NOTCH1/KRAS/ID2	4
GO:0007409	Biological Process	GO:0007409	axonogenesis	4/30	427/18614	0.00466613533418954	0.0212362735459983	0.0103464027078283	NOTCH1/SKIL/IGF1R/HSP90AA1	4
GO:0033674	Biological Process	GO:0033674	positive regulation of kinase activity	4/30	430/18614	0.00478309561829732	0.0215882990639506	0.0105179110359856	TGFB1/PDCD10/IGF1R/HSP90AA1	4
GO:0006979	Biological Process	GO:0006979	response to oxidative stress	4/30	434/18614	0.0049421112554684	0.0221683179772039	0.0108004987151129	PDCD10/TP53/IL1A/MMP9	4
GO:0031349	Biological Process	GO:0031349	positive regulation of defense response	4/30	441/18614	0.00522892991091706	0.023075034829553	0.0112422550183578	LGALS1/CREBBP/HMGB1/HSP90AA1	4
GO:0061564	Biological Process	GO:0061564	axon development	4/30	479/18614	0.00698341820062855	0.0286924631257384	0.0139790899535828	NOTCH1/SKIL/IGF1R/HSP90AA1	4
GO:0045785	Biological Process	GO:0045785	positive regulation of cell adhesion	4/30	482/18614	0.0071366694881852	0.0291347181352879	0.0141945584734454	LGALS1/HMGB1/IL1A/IL7	4
GO:0007264	Biological Process	GO:0007264	small GTPase mediated signal transduction	4/30	483/18614	0.00718824740021731	0.0292357823367047	0.0142437973818132	NOTCH1/KRAS/TP53/KRIT1	4
GO:0051051	Biological Process	GO:0051051	negative regulation of transport	4/30	483/18614	0.00718824740021731	0.0292357823367047	0.0142437973818132	NOTCH1/HMGB1/SERPINE2/MMP9	4
GO:1904813	Cell Component	GO:1904813	ficolin-1-rich granule lumen	4/30	124/19518	0.0000374216210533915	0.0021891648316234	0.00181199428258527	HMGB1/TNFAIP6/HSP90AA1/MMP9	4
GO:0101002	Cell Component	GO:0101002	ficolin-1-rich granule	4/30	185/19518	0.00017657228028259	0.00674576853188156	0.0055835421046613	HMGB1/TNFAIP6/HSP90AA1/MMP9	4
GO:0034774	Cell Component	GO:0034774	secretory granule lumen	4/30	322/19518	0.00142010515144443	0.0219783981154153	0.018191746528279	TGFB1/HMGB1/ACTN4/HSP90AA1	4
GO:0060205	Cell Component	GO:0060205	cytoplasmic vesicle lumen	4/30	325/19518	0.0014693260973315	0.0219783981154153	0.018191746528279	TGFB1/HMGB1/ACTN4/HSP90AA1	4
GO:0031983	Cell Component	GO:0031983	vesicle lumen	4/30	327/19518	0.00150279645233609	0.0219783981154153	0.018191746528279	TGFB1/HMGB1/ACTN4/HSP90AA1	4
GO:0005539	Molecular Function	GO:0005539	glycosaminoglycan binding	4/30	232/18369	0.000524956443817016	0.0091439876474568	0.00491502135585584	TNFAIP6/SERPINE2/CXCL8/PF4V1	4
GO:0003713	Molecular Function	GO:0003713	transcription coactivator activity	4/30	282/18369	0.00108791863730966	0.0120311002243657	0.00646688477905435	NOTCH1/CREBBP/HMGB1/ACTN4	4
GO:0048711	Biological Process	GO:0048711	positive regulation of astrocyte differentiation	3/30	14/18614	0.00000135871862266229	0.0000886526742196794	0.0000431919595787815	NOTCH1/ID2/SERPINE2	3
GO:0045649	Biological Process	GO:0045649	regulation of macrophage differentiation	3/30	25/18614	0.00000848316052284322	0.000253332738901345	0.000123424786842809	TGFB1/ID2/GATA2	3
GO:0048710	Biological Process	GO:0048710	regulation of astrocyte differentiation	3/30	33/18614	0.0000199491648553114	0.000448342055511122	0.000218434154519904	NOTCH1/ID2/SERPINE2	3
GO:0090022	Biological Process	GO:0090022	regulation of neutrophil chemotaxis	3/30	34/18614	0.000021855944079305	0.00047645958092885	0.000232133132379145	TNFAIP6/CXCR2/CXCL8	3
GO:1902624	Biological Process	GO:1902624	positive regulation of neutrophil migration	3/30	34/18614	0.000021855944079305	0.00047645958092885	0.000232133132379145	CXCR2/IL1A/CXCL8	3
GO:0042307	Biological Process	GO:0042307	positive regulation of protein import into nucleus	3/30	39/18614	0.00003319823707256	0.000644842045318758	0.000314169784513098	TGFB1/PIK3R1/HSP90AA1	3
GO:0060251	Biological Process	GO:0060251	regulation of glial cell proliferation	3/30	39/18614	0.00003319823707256	0.000644842045318758	0.000314169784513098	NOTCH1/KRAS/TP53	3
GO:0002347	Biological Process	GO:0002347	response to tumor cell	3/30	44/18614	0.0000478491511983852	0.00084825575513856	0.000413273808273688	TGFB1/NOTCH1/HMGB1	3
GO:1902692	Biological Process	GO:1902692	regulation of neuroblast proliferation	3/30	45/18614	0.0000512112350262551	0.000900326551268033	0.000438642921404851	NOTCH1/TP53/GATA2	3
GO:0051972	Biological Process	GO:0051972	regulation of telomerase activity	3/30	47/18614	0.0000583922791542054	0.000986784252373394	0.000480765480755555	MYC/TP53/HSP90AA1	3
GO:0010659	Biological Process	GO:0010659	cardiac muscle cell apoptotic process	3/30	53/18614	0.0000838115405513103	0.00133364349198435	0.000649756776152686	TP53/CXCR2/HSP90AA1	3
GO:0071622	Biological Process	GO:0071622	regulation of granulocyte chemotaxis	3/30	53/18614	0.0000838115405513103	0.00133364349198435	0.000649756776152686	TNFAIP6/CXCR2/CXCL8	3
GO:0014009	Biological Process	GO:0014009	glial cell proliferation	3/30	54/18614	0.0000886452210103643	0.00139026317843593	0.000677342127977717	NOTCH1/KRAS/TP53	3
GO:0003229	Biological Process	GO:0003229	ventricular cardiac muscle tissue development	3/30	55/18614	0.0000936575100492122	0.00143778424021444	0.000700494591200564	TGFB1/NOTCH1/ID2	3
GO:0010658	Biological Process	GO:0010658	striated muscle cell apoptotic process	3/30	55/18614	0.0000936575100492122	0.00143778424021444	0.000700494591200564	TP53/CXCR2/HSP90AA1	3
GO:0052372	Biological Process	GO:0052372	modulation by symbiont of entry into host	3/30	55/18614	0.0000936575100492122	0.00143778424021444	0.000700494591200564	LGALS1/HMGB1/CXCL8	3
GO:0010332	Biological Process	GO:0010332	response to gamma radiation	3/30	57/18614	0.000104229768749194	0.00156704066119478	0.000763468868732753	MYC/TP53/IL1A	3
GO:0042306	Biological Process	GO:0042306	regulation of protein import into nucleus	3/30	58/18614	0.000109795630532814	0.0015956964970769	0.000777430113737609	TGFB1/PIK3R1/HSP90AA1	3
GO:0046824	Biological Process	GO:0046824	positive regulation of nucleocytoplasmic transport	3/30	60/18614	0.000121501443743912	0.00169790479078031	0.000827226428728794	TGFB1/PIK3R1/HSP90AA1	3
GO:0043903	Biological Process	GO:0043903	regulation of biological process involved in symbiotic interaction	3/30	61/18614	0.000127647203040579	0.00176120824448394	0.000858068140359388	LGALS1/HMGB1/CXCL8	3
GO:1904036	Biological Process	GO:1904036	negative regulation of epithelial cell apoptotic process	3/30	62/18614	0.000133992046115465	0.00183712365114286	0.000895054449059943	KRIT1/IGF1R/GATA2	3
GO:2001244	Biological Process	GO:2001244	positive regulation of intrinsic apoptotic signaling pathway	3/30	63/18614	0.000140538842070672	0.00186813826654917	0.000910164901471809	MYC/TP53/SKIL	3
GO:0048524	Biological Process	GO:0048524	positive regulation of viral process	3/30	64/18614	0.00014729044614776	0.00193429622049469	0.000942397337749463	NOTCH1/LGALS1/HMGB1	3
GO:0010812	Biological Process	GO:0010812	negative regulation of cell-substrate adhesion	3/30	66/18614	0.000161419430571679	0.00204394560566395	0.000995818984121162	NOTCH1/ACTN4/PIK3R1	3
GO:0034605	Biological Process	GO:0034605	cellular response to heat	3/30	67/18614	0.000168802452459449	0.00209084855887272	0.00101867030222239	CREBBP/IL1A/HSP90AA1	3
GO:0048663	Biological Process	GO:0048663	neuron fate commitment	3/30	68/18614	0.000176401565630744	0.0021364189615279	0.0010408723960317	NOTCH1/ID2/GATA2	3
GO:0030514	Biological Process	GO:0030514	negative regulation of BMP signaling pathway	3/30	70/18614	0.000192259198357333	0.00227785354575536	0.00110977992644479	NOTCH1/SKIL/TNFAIP6	3
GO:0007405	Biological Process	GO:0007405	neuroblast proliferation	3/30	73/18614	0.00021773555367988	0.00242600699893171	0.00118196091835929	NOTCH1/TP53/GATA2	3
GO:0043536	Biological Process	GO:0043536	positive regulation of blood vessel endothelial cell migration	3/30	75/18614	0.000235878271716323	0.00253307700660879	0.00123412588105662	TGFB1/HMGB1/GATA2	3
GO:0050810	Biological Process	GO:0050810	regulation of steroid biosynthetic process	3/30	76/18614	0.000245305291336323	0.00262139968192737	0.00127715706376857	IGFBP7/IL1A/IGF1R	3
GO:0002437	Biological Process	GO:0002437	inflammatory response to antigenic stimulus	3/30	78/18614	0.000264884045175684	0.00277618855039899	0.00135257085820984	NOTCH1/HMGB1/CXCR2	3
GO:0090049	Biological Process	GO:0090049	regulation of cell migration involved in sprouting angiogenesis	3/30	80/18614	0.000285446787938212	0.00294916586590191	0.00143684614133029	NOTCH1/PDCD10/GATA2	3
GO:0010660	Biological Process	GO:0010660	regulation of muscle cell apoptotic process	3/30	85/18614	0.000341296273517009	0.00336663292428543	0.00164023786605698	TP53/CXCR2/IGF1R	3
GO:0045069	Biological Process	GO:0045069	regulation of viral genome replication	3/30	86/18614	0.000353248481211637	0.00345328111677744	0.00168245323362069	NOTCH1/CXCL8/ISG15	3
GO:1900182	Biological Process	GO:1900182	positive regulation of protein localization to nucleus	3/30	86/18614	0.000353248481211637	0.00345328111677744	0.00168245323362069	TGFB1/PIK3R1/HSP90AA1	3
GO:0070098	Biological Process	GO:0070098	chemokine-mediated signaling pathway	3/30	91/18614	0.000417061178992784	0.00388544175300969	0.00189300373191057	CXCR2/CXCL8/PF4V1	3
GO:0051781	Biological Process	GO:0051781	positive regulation of cell division	3/30	93/18614	0.000444523802027724	0.00408886872751239	0.00199211421828103	TGFB1/IL1A/IGF1R	3
GO:0002042	Biological Process	GO:0002042	cell migration involved in sprouting angiogenesis	3/30	96/18614	0.000487855436796636	0.00437664548237311	0.0021323202760572	NOTCH1/PDCD10/GATA2	3
GO:0002690	Biological Process	GO:0002690	positive regulation of leukocyte chemotaxis	3/30	96/18614	0.000487855436796636	0.00437664548237311	0.0021323202760572	HMGB1/CXCR2/CXCL8	3
GO:0008593	Biological Process	GO:0008593	regulation of Notch signaling pathway	3/30	97/18614	0.000502879110678391	0.00449293631671677	0.00218897766468722	NOTCH1/PDCD10/GATA2	3
GO:0019218	Biological Process	GO:0019218	regulation of steroid metabolic process	3/30	99/18614	0.000533810614309177	0.00467352264736549	0.00227696009231858	IGFBP7/IL1A/IGF1R	3
GO:1990868	Biological Process	GO:1990868	response to chemokine	3/30	99/18614	0.000533810614309177	0.00467352264736549	0.00227696009231858	CXCR2/CXCL8/PF4V1	3
GO:1990869	Biological Process	GO:1990869	cellular response to chemokine	3/30	99/18614	0.000533810614309177	0.00467352264736549	0.00227696009231858	CXCR2/CXCL8/PF4V1	3
GO:0070167	Biological Process	GO:0070167	regulation of biomineral tissue development	3/30	101/18614	0.000565936895093711	0.00491838371144814	0.00239625744319226	TGFB1/NOTCH1/ISG15	3
GO:0001776	Biological Process	GO:0001776	leukocyte homeostasis	3/30	103/18614	0.000599276862226872	0.00514339984115977	0.00250588625771618	SKIL/HMGB1/CXCR2	3
GO:0008630	Biological Process	GO:0008630	intrinsic apoptotic signaling pathway in response to DNA damage	3/30	103/18614	0.000599276862226872	0.00514339984115977	0.00250588625771618	TP53/SKIL/PIK3R1	3
GO:0021549	Biological Process	GO:0021549	cerebellum development	3/30	105/18614	0.000633849227103525	0.00533510160264743	0.00259928417048346	TP53/SERPINE2/IGF1R	3
GO:0032760	Biological Process	GO:0032760	positive regulation of tumor necrosis factor production	3/30	105/18614	0.000633849227103525	0.00533510160264743	0.00259928417048346	HMGB1/PIK3R1/IL1A	3
GO:0046822	Biological Process	GO:0046822	regulation of nucleocytoplasmic transport	3/30	107/18614	0.000669672504490628	0.00556097258574719	0.00270932947321048	TGFB1/PIK3R1/HSP90AA1	3
GO:0032963	Biological Process	GO:0032963	collagen metabolic process	3/30	108/18614	0.000688058967762055	0.00559689757358687	0.00272683227993682	TGFB1/NOTCH1/MMP9	3
GO:0033138	Biological Process	GO:0033138	positive regulation of peptidyl-serine phosphorylation	3/30	108/18614	0.000688058967762055	0.00559689757358687	0.00272683227993682	TGFB1/PDCD10/HSP90AA1	3
GO:0090398	Biological Process	GO:0090398	cellular senescence	3/30	108/18614	0.000688058967762055	0.00559689757358687	0.00272683227993682	TP53/ID2/IGF1R	3
GO:1903557	Biological Process	GO:1903557	positive regulation of tumor necrosis factor superfamily cytokine production	3/30	109/18614	0.000706765013693929	0.00570647307352876	0.00278021792911179	HMGB1/PIK3R1/IL1A	3
GO:1904035	Biological Process	GO:1904035	regulation of epithelial cell apoptotic process	3/30	109/18614	0.000706765013693929	0.00570647307352876	0.00278021792911179	KRIT1/IGF1R/GATA2	3
GO:0045445	Biological Process	GO:0045445	myoblast differentiation	3/30	110/18614	0.000725792901849178	0.00581701663982062	0.00283407522432593	TGFB1/NOTCH1/LGALS1	3
GO:0022037	Biological Process	GO:0022037	metencephalon development	3/30	115/18614	0.000825838217690236	0.00640685877069294	0.00312144881681756	TP53/SERPINE2/IGF1R	3
GO:0030510	Biological Process	GO:0030510	regulation of BMP signaling pathway	3/30	118/18614	0.000889869507696217	0.00678292142229984	0.00330466813862894	NOTCH1/SKIL/TNFAIP6	3
GO:0051897	Biological Process	GO:0051897	positive regulation of protein kinase B signaling	3/30	118/18614	0.000889869507696217	0.00678292142229984	0.00330466813862894	TGFB1/IGF1R/HSP90AA1	3
GO:2000278	Biological Process	GO:2000278	regulation of DNA biosynthetic process	3/30	121/18614	0.000956975481587269	0.00719381568917326	0.0035048575714031	MYC/TP53/HSP90AA1	3
GO:0090100	Biological Process	GO:0090100	positive regulation of transmembrane receptor protein serine/threonine kinase signaling pathway	3/30	122/18614	0.000980037364188508	0.00734186066642937	0.00357698571338833	TGFB1/NOTCH1/CREBBP	3
GO:0003206	Biological Process	GO:0003206	cardiac chamber morphogenesis	3/30	126/18614	0.0010758070854228	0.00784367707766454	0.00382147280123782	TGFB1/NOTCH1/TP53	3
GO:0090288	Biological Process	GO:0090288	negative regulation of cellular response to growth factor stimulus	3/30	127/18614	0.00110064044582329	0.00799798723964921	0.00389665336784454	NOTCH1/SKIL/TNFAIP6	3
GO:0019079	Biological Process	GO:0019079	viral genome replication	3/30	129/18614	0.00115139065699648	0.00828393277971063	0.00403596724998939	NOTCH1/CXCL8/ISG15	3
GO:0032874	Biological Process	GO:0032874	positive regulation of stress-activated MAPK cascade	3/30	129/18614	0.00115139065699648	0.00828393277971063	0.00403596724998939	PDCD10/HMGB1/IL1A	3
GO:0030218	Biological Process	GO:0030218	erythrocyte differentiation	3/30	130/18614	0.00117731156892882	0.00841488268939285	0.00409976660241303	ID2/GATA2/ISG15	3
GO:0050864	Biological Process	GO:0050864	regulation of B cell activation	3/30	130/18614	0.00117731156892882	0.00841488268939285	0.00409976660241303	TGFB1/ID2/IL7	3
GO:0010595	Biological Process	GO:0010595	positive regulation of endothelial cell migration	3/30	131/18614	0.00120359904022983	0.00854672934104569	0.00416400285133515	TGFB1/HMGB1/GATA2	3
GO:0070304	Biological Process	GO:0070304	positive regulation of stress-activated protein kinase signaling cascade	3/30	131/18614	0.00120359904022983	0.00854672934104569	0.00416400285133515	PDCD10/HMGB1/IL1A	3
GO:0048565	Biological Process	GO:0048565	digestive tract development	3/30	134/18614	0.00128468077567676	0.00895194000477017	0.00436142320850464	NOTCH1/ID2/CXCL8	3
GO:1900180	Biological Process	GO:1900180	regulation of protein localization to nucleus	3/30	134/18614	0.00128468077567676	0.00895194000477017	0.00436142320850464	TGFB1/PIK3R1/HSP90AA1	3
GO:0003158	Biological Process	GO:0003158	endothelium development	3/30	137/18614	0.00136913294781954	0.00929816145248159	0.00453010376897824	NOTCH1/PDCD10/KRIT1	3
GO:0034101	Biological Process	GO:0034101	erythrocyte homeostasis	3/30	139/18614	0.00142733284530393	0.00954907680497043	0.00465235079488902	ID2/GATA2/ISG15	3
GO:0046328	Biological Process	GO:0046328	regulation of JNK cascade	3/30	139/18614	0.00142733284530393	0.00954907680497043	0.00465235079488902	HMGB1/IL1A/IGF1R	3
GO:1904019	Biological Process	GO:1904019	epithelial cell apoptotic process	3/30	140/18614	0.00145700810031753	0.00956710138160305	0.00466113244521365	KRIT1/IGF1R/GATA2	3
GO:2001235	Biological Process	GO:2001235	positive regulation of apoptotic signaling pathway	3/30	140/18614	0.00145700810031753	0.00956710138160305	0.00466113244521365	MYC/TP53/SKIL	3
GO:0010212	Biological Process	GO:0010212	response to ionizing radiation	3/30	143/18614	0.00154835787816491	0.00995699166489527	0.00485108864793787	MYC/TP53/IL1A	3
GO:0033135	Biological Process	GO:0033135	regulation of peptidyl-serine phosphorylation	3/30	143/18614	0.00154835787816491	0.00995699166489527	0.00485108864793787	TGFB1/PDCD10/HSP90AA1	3
GO:0014065	Biological Process	GO:0014065	phosphatidylinositol 3-kinase signaling	3/30	144/18614	0.00157958874095982	0.0100982506020305	0.00491991060234129	SERPINE2/PIK3R1/IGF1R	3
GO:0050671	Biological Process	GO:0050671	positive regulation of lymphocyte proliferation	3/30	145/18614	0.00161121317783265	0.0102033886313482	0.00497113429697265	HMGB1/IL1A/IL7	3
GO:0045598	Biological Process	GO:0045598	regulation of fat cell differentiation	3/30	146/18614	0.00164323303586626	0.0102938161442197	0.00501519096548414	TGFB1/ID2/GATA2	3
GO:0055123	Biological Process	GO:0055123	digestive system development	3/30	146/18614	0.00164323303586626	0.0102938161442197	0.00501519096548414	NOTCH1/ID2/CXCL8	3
GO:0072073	Biological Process	GO:0072073	kidney epithelium development	3/30	146/18614	0.00164323303586626	0.0102938161442197	0.00501519096548414	NOTCH1/MYC/CXCR2	3
GO:0017015	Biological Process	GO:0017015	regulation of transforming growth factor beta receptor signaling pathway	3/30	148/18614	0.00170846634964572	0.0104914271612047	0.00511146789263909	TGFB1/CREBBP/TP53	3
GO:0032946	Biological Process	GO:0032946	positive regulation of mononuclear cell proliferation	3/30	148/18614	0.00170846634964572	0.0104914271612047	0.00511146789263909	HMGB1/IL1A/IL7	3
GO:0071456	Biological Process	GO:0071456	cellular response to hypoxia	3/30	149/18614	0.00174168344555493	0.0106653649194094	0.0051962111075249	NOTCH1/MYC/TP53	3
GO:0050768	Biological Process	GO:0050768	negative regulation of neurogenesis	3/30	150/18614	0.00177530324301756	0.0108407873103033	0.00528167764176535	NOTCH1/TP53/GATA2	3
GO:0045834	Biological Process	GO:0045834	positive regulation of lipid metabolic process	3/30	151/18614	0.00180932753531199	0.0109870028606689	0.00535291447919601	TGFB1/IL1A/IGF1R	3
GO:1903844	Biological Process	GO:1903844	regulation of cellular response to transforming growth factor beta stimulus	3/30	151/18614	0.00180932753531199	0.0109870028606689	0.00535291447919601	TGFB1/CREBBP/TP53	3
GO:0030010	Biological Process	GO:0030010	establishment of cell polarity	3/30	155/18614	0.00194950514588273	0.0117077719504803	0.0057040762424117	KRIT1/IGF1R/HSP90AA1	3
GO:0051961	Biological Process	GO:0051961	negative regulation of nervous system development	3/30	156/18614	0.00198557843947634	0.0117944441363989	0.00574630329967481	NOTCH1/TP53/GATA2	3
GO:2001236	Biological Process	GO:2001236	regulation of extrinsic apoptotic signaling pathway	3/30	156/18614	0.00198557843947634	0.0117944441363989	0.00574630329967481	SKIL/IL1A/IL7	3
GO:0036294	Biological Process	GO:0036294	cellular response to decreased oxygen levels	3/30	157/18614	0.00202206676480702	0.0119460854939819	0.00582018361343685	NOTCH1/MYC/TP53	3
GO:0048754	Biological Process	GO:0048754	branching morphogenesis of an epithelial tube	3/30	157/18614	0.00202206676480702	0.0119460854939819	0.00582018361343685	NOTCH1/KRAS/MYC	3
GO:0044409	Biological Process	GO:0044409	entry into host	3/30	160/18614	0.00213403907234855	0.012372886110957	0.0060281226875691	LGALS1/HMGB1/CXCL8	3
GO:0051147	Biological Process	GO:0051147	regulation of muscle cell differentiation	3/30	161/18614	0.00217220461370873	0.0125510180818991	0.00611490934072245	TGFB1/NOTCH1/ID2	3
GO:0007519	Biological Process	GO:0007519	skeletal muscle tissue development	3/30	165/18614	0.00232911864598492	0.0132918289221129	0.0064758355298947	TGFB1/NOTCH1/KRAS	3
GO:0031960	Biological Process	GO:0031960	response to corticosteroid	3/30	166/18614	0.00236941838121267	0.0134164469377756	0.00653654995664684	NOTCH1/IGFBP7/IGF1R	3
GO:0070665	Biological Process	GO:0070665	positive regulation of leukocyte proliferation	3/30	166/18614	0.00236941838121267	0.0134164469377756	0.00653654995664684	HMGB1/IL1A/IL7	3
GO:2001022	Biological Process	GO:2001022	positive regulation of response to DNA damage stimulus	3/30	167/18614	0.00241014987572216	0.0135765548554892	0.00661455521448023	MYC/SKIL/HMGB1	3
GO:0007254	Biological Process	GO:0007254	JNK cascade	3/30	170/18614	0.00253495102855907	0.0140974317404561	0.00686832864612274	HMGB1/IL1A/IGF1R	3
GO:0048015	Biological Process	GO:0048015	phosphatidylinositol-mediated signaling	3/30	172/18614	0.00262033995866883	0.0143166443857094	0.00697512997835866	SERPINE2/PIK3R1/IGF1R	3
GO:0071453	Biological Process	GO:0071453	cellular response to oxygen levels	3/30	172/18614	0.00262033995866883	0.0143166443857094	0.00697512997835866	NOTCH1/MYC/TP53	3
GO:0031214	Biological Process	GO:0031214	biomineral tissue development	3/30	173/18614	0.00266369560064386	0.014517141023509	0.00707281279223594	TGFB1/NOTCH1/ISG15	3
GO:0006694	Biological Process	GO:0006694	steroid biosynthetic process	3/30	175/18614	0.00275173701940338	0.0147390336665832	0.0071809198307979	IGFBP7/IL1A/IGF1R	3
GO:1905475	Biological Process	GO:1905475	regulation of protein localization to membrane	3/30	175/18614	0.00275173701940338	0.0147390336665832	0.0071809198307979	TGFB1/TNFAIP6/PIK3R1	3
GO:0048017	Biological Process	GO:0048017	inositol lipid-mediated signaling	3/30	176/18614	0.00279642587880677	0.0149094928127411	0.00726396825111335	SERPINE2/PIK3R1/IGF1R	3
GO:0019827	Biological Process	GO:0019827	stem cell population maintenance	3/30	177/18614	0.00284156221017258	0.0150354505295539	0.00732533538595843	NOTCH1/MYC/GATA2	3
GO:0060538	Biological Process	GO:0060538	skeletal muscle organ development	3/30	178/18614	0.0028871475301576	0.0152028541443081	0.00740689513839059	TGFB1/NOTCH1/KRAS	3
GO:0001659	Biological Process	GO:0001659	temperature homeostasis	3/30	179/18614	0.00293318334561302	0.0152609539222825	0.00743520159709467	NOTCH1/IL1A/IGF1R	3
GO:0007219	Biological Process	GO:0007219	Notch signaling pathway	3/30	179/18614	0.00293318334561302	0.0152609539222825	0.00743520159709467	NOTCH1/PDCD10/GATA2	3
GO:0098727	Biological Process	GO:0098727	maintenance of cell number	3/30	181/18614	0.00302661244149573	0.0155994994748492	0.00760014242883771	NOTCH1/MYC/GATA2	3
GO:0046890	Biological Process	GO:0046890	regulation of lipid biosynthetic process	3/30	182/18614	0.0030740086868731	0.0156940021952772	0.0076461845557869	IGFBP7/IL1A/IGF1R	3
GO:0032640	Biological Process	GO:0032640	tumor necrosis factor production	3/30	185/18614	0.00321894179909965	0.0162814225569309	0.00793237825202478	HMGB1/PIK3R1/IL1A	3
GO:0032680	Biological Process	GO:0032680	regulation of tumor necrosis factor production	3/30	185/18614	0.00321894179909965	0.0162814225569309	0.00793237825202478	HMGB1/PIK3R1/IL1A	3
GO:0044000	Biological Process	GO:0044000	movement in host	3/30	185/18614	0.00321894179909965	0.0162814225569309	0.00793237825202478	LGALS1/HMGB1/CXCL8	3
GO:0051896	Biological Process	GO:0051896	regulation of protein kinase B signaling	3/30	186/18614	0.00326817245743467	0.0164921665676101	0.00803505362951165	TGFB1/IGF1R/HSP90AA1	3
GO:0002040	Biological Process	GO:0002040	sprouting angiogenesis	3/30	188/18614	0.00336802179691142	0.016917713173426	0.00824238174407863	NOTCH1/PDCD10/GATA2	3
GO:0061138	Biological Process	GO:0061138	morphogenesis of a branching epithelium	3/30	188/18614	0.00336802179691142	0.016917713173426	0.00824238174407863	NOTCH1/KRAS/MYC	3
GO:0071706	Biological Process	GO:0071706	tumor necrosis factor superfamily cytokine production	3/30	190/18614	0.00346973125246888	0.0172301005247885	0.00839457818904471	HMGB1/PIK3R1/IL1A	3
GO:1903555	Biological Process	GO:1903555	regulation of tumor necrosis factor superfamily cytokine production	3/30	190/18614	0.00346973125246888	0.0172301005247885	0.00839457818904471	HMGB1/PIK3R1/IL1A	3
GO:0030308	Biological Process	GO:0030308	negative regulation of cell growth	3/30	191/18614	0.00352128702038454	0.0174463766009961	0.00849994881236364	TGFB1/TP53/SERPINE2	3
GO:0045664	Biological Process	GO:0045664	regulation of neuron differentiation	3/30	194/18614	0.00367877504235148	0.0180218642524185	0.00878032884147285	NOTCH1/ID2/GATA2	3
GO:0002520	Biological Process	GO:0002520	immune system development	3/30	197/18614	0.00384052267564788	0.0186882576627509	0.00910499854259566	TGFB1/TP53/HMGB1	3
GO:0071897	Biological Process	GO:0071897	DNA biosynthetic process	3/30	198/18614	0.00389539138785544	0.0188863450410007	0.00920150755498295	MYC/TP53/HSP90AA1	3
GO:0001763	Biological Process	GO:0001763	morphogenesis of a branching structure	3/30	203/18614	0.00417694027070716	0.0197468682000238	0.00962075809455529	NOTCH1/KRAS/MYC	3
GO:0043281	Biological Process	GO:0043281	regulation of cysteine-type endopeptidase activity involved in apoptotic process	3/30	204/18614	0.00423470013932186	0.0198530028037025	0.00967246732444993	MYC/HMGB1/MMP9	3
GO:0000302	Biological Process	GO:0000302	response to reactive oxygen species	3/30	205/18614	0.00429294633881734	0.0200828820142099	0.00978446545260154	PDCD10/IL1A/MMP9	3
GO:0051701	Biological Process	GO:0051701	biological process involved in interaction with host	3/30	206/18614	0.00435168012265696	0.0202274257300473	0.00985488776514617	LGALS1/HMGB1/CXCL8	3
GO:0044703	Biological Process	GO:0044703	multi-organism reproductive process	3/30	207/18614	0.00441090273533063	0.0204156432335898	0.0099465881326374	IGFBP7/SERPINE2/MMP9	3
GO:1901654	Biological Process	GO:1901654	response to ketone	3/30	208/18614	0.00447061541238349	0.0205661015791045	0.010019892077893	TGFB1/IGFBP7/IGF1R	3
GO:0002064	Biological Process	GO:0002064	epithelial cell development	3/30	210/18614	0.00459151585725546	0.0210283709428926	0.0102451116761848	NOTCH1/IL1A/GATA2	3
GO:0045619	Biological Process	GO:0045619	regulation of lymphocyte differentiation	3/30	212/18614	0.00471439116382549	0.0214111932023741	0.0104316243076753	HMGB1/ID2/IL7	3
GO:0042098	Biological Process	GO:0042098	T cell proliferation	3/30	213/18614	0.00477657238488604	0.0215882990639506	0.0105179110359856	TP53/HMGB1/IL1A	3
GO:0043491	Biological Process	GO:0043491	protein kinase B signaling	3/30	215/18614	0.00490242787496421	0.02204245328692	0.010739176903188	TGFB1/IGF1R/HSP90AA1	3
GO:0044706	Biological Process	GO:0044706	multi-multicellular organism process	3/30	216/18614	0.00496610448272387	0.0222302007645545	0.0108306482720596	IGFBP7/SERPINE2/MMP9	3
GO:0010810	Biological Process	GO:0010810	regulation of cell-substrate adhesion	3/30	222/18614	0.00535872051178524	0.0233640214313837	0.0113830505187185	NOTCH1/ACTN4/PIK3R1	3
GO:0050866	Biological Process	GO:0050866	negative regulation of cell activation	3/30	225/18614	0.00556186525719649	0.0242013298616534	0.0117909907437993	HMGB1/ID2/SERPINE2	3
GO:0007163	Biological Process	GO:0007163	establishment or maintenance of cell polarity	3/30	226/18614	0.00563060034426267	0.0244083426560935	0.0118918482568799	KRIT1/IGF1R/HSP90AA1	3
GO:0002218	Biological Process	GO:0002218	activation of innate immune response	3/30	233/18614	0.00612613745571864	0.0259183265422924	0.0126275188223916	CREBBP/HMGB1/HSP90AA1	3
GO:2001234	Biological Process	GO:2001234	negative regulation of apoptotic signaling pathway	3/30	233/18614	0.00612613745571864	0.0259183265422924	0.0126275188223916	IL1A/IL7/MMP9	3
GO:2000116	Biological Process	GO:2000116	regulation of cysteine-type endopeptidase activity	3/30	234/18614	0.0061989968519578	0.0260884423499382	0.0127103999667251	MYC/HMGB1/MMP9	3
GO:0071356	Biological Process	GO:0071356	cellular response to tumor necrosis factor	3/30	235/18614	0.00627237639419063	0.0263463979563306	0.0128360770342528	TP53/ACTN4/CXCL8	3
GO:0050670	Biological Process	GO:0050670	regulation of lymphocyte proliferation	3/30	239/18614	0.00657111583048171	0.0272857762103812	0.0132937461111901	HMGB1/IL1A/IL7	3
GO:0032944	Biological Process	GO:0032944	regulation of mononuclear cell proliferation	3/30	243/18614	0.0068782558611041	0.0283988594265283	0.01383604498376	HMGB1/IL1A/IL7	3
GO:0048738	Biological Process	GO:0048738	cardiac muscle tissue development	3/30	243/18614	0.0068782558611041	0.0283988594265283	0.01383604498376	TGFB1/NOTCH1/ID2	3
GO:0002703	Biological Process	GO:0002703	regulation of leukocyte mediated immunity	3/30	246/18614	0.00711416019748314	0.0290973156294808	0.0141763358136871	TGFB1/HMGB1/GATA2	3
GO:0045444	Biological Process	GO:0045444	fat cell differentiation	3/30	246/18614	0.00711416019748314	0.0290973156294808	0.0141763358136871	TGFB1/ID2/GATA2	3
GO:0000082	Biological Process	GO:0000082	G1/S transition of mitotic cell cycle	3/30	251/18614	0.00751797735785312	0.0304066616699811	0.0148142547682332	MYC/TP53/ID2	3
GO:0045926	Biological Process	GO:0045926	negative regulation of growth	3/30	252/18614	0.00760034527925792	0.0306261602750134	0.0149211954212885	TGFB1/TP53/SERPINE2	3
GO:0097305	Biological Process	GO:0097305	response to alcohol	3/30	252/18614	0.00760034527925792	0.0306261602750134	0.0149211954212885	TGFB1/IGFBP7/IGF1R	3
GO:0050730	Biological Process	GO:0050730	regulation of peptidyl-tyrosine phosphorylation	3/30	255/18614	0.00785067360163792	0.0313490409963936	0.0152733859803772	TGFB1/TP53/IL7	3
GO:0034612	Biological Process	GO:0034612	response to tumor necrosis factor	3/30	257/18614	0.00802025472545714	0.0318472774162051	0.0155161288811931	TP53/ACTN4/CXCL8	3
GO:0014706	Biological Process	GO:0014706	striated muscle tissue development	3/30	259/18614	0.008192000048237	0.0324111798641682	0.0157908645499496	TGFB1/NOTCH1/ID2	3
GO:0034976	Biological Process	GO:0034976	response to endoplasmic reticulum stress	3/30	259/18614	0.008192000048237	0.0324111798641682	0.0157908645499496	TP53/PIK3R1/CXCL8	3
GO:0003007	Biological Process	GO:0003007	heart morphogenesis	3/30	262/18614	0.00845369008400518	0.0330269612600919	0.0160908758625943	TGFB1/NOTCH1/TP53	3
GO:0071824	Biological Process	GO:0071824	protein-DNA complex subunit organization	3/30	263/18614	0.00854200915705555	0.0333123076250109	0.0162298978240637	MYC/TP53/HMGB1	3
GO:0070663	Biological Process	GO:0070663	regulation of leukocyte proliferation	3/30	268/18614	0.00899180734191721	0.0346940531068664	0.0169030900940745	HMGB1/IL1A/IL7	3
GO:0044843	Biological Process	GO:0044843	cell cycle G1/S phase transition	3/30	281/18614	0.0102258087925195	0.0388366954140986	0.0189214030288872	MYC/TP53/ID2	3
GO:0031348	Biological Process	GO:0031348	negative regulation of defense response	3/30	284/18614	0.0105239312129987	0.0396923357168465	0.0193382746201343	TGFB1/TNFAIP6/ISG15	3
GO:1903532	Biological Process	GO:1903532	positive regulation of secretion by cell	3/30	289/18614	0.0110320201190355	0.0413415568071881	0.0201417821431448	TGFB1/IL1A/GATA2	3
GO:0034599	Biological Process	GO:0034599	cellular response to oxidative stress	3/30	290/18614	0.0111353261260361	0.0415667995800663	0.0202515213791824	PDCD10/TP53/MMP9	3
GO:0048562	Biological Process	GO:0048562	embryonic organ morphogenesis	3/30	294/18614	0.0115541971861176	0.0426195429200277	0.0207644224076813	NOTCH1/ID2/GATA2	3
GO:0051146	Biological Process	GO:0051146	striated muscle cell differentiation	3/30	297/18614	0.0118742957255472	0.0434328266471358	0.021160657695297	TGFB1/NOTCH1/KRAS	3
GO:0045089	Biological Process	GO:0045089	positive regulation of innate immune response	3/30	300/18614	0.0121995066317586	0.0442511222250145	0.0215593347779042	CREBBP/HMGB1/HSP90AA1	3
GO:0018105	Biological Process	GO:0018105	peptidyl-serine phosphorylation	3/30	309/18614	0.0132059530976837	0.0475850871949594	0.0231836566777953	TGFB1/PDCD10/HSP90AA1	3
GO:0002460	Biological Process	GO:0002460	adaptive immune response based on somatic recombination of immune receptors built from immunoglobulin superfamily domains	3/30	311/18614	0.0134359098584269	0.0481748083739647	0.0234709713420234	TGFB1/NOTCH1/HMGB1	3
GO:0044403	Biological Process	GO:0044403	biological process involved in symbiotic interaction	3/30	313/18614	0.013668166289108	0.0488468893610744	0.0237984120547195	LGALS1/HMGB1/CXCL8	3
GO:0030198	Biological Process	GO:0030198	extracellular matrix organization	3/30	314/18614	0.0137851579845244	0.0490238897328927	0.0238846473879714	TGFB1/NOTCH1/MMP9	3
GO:0043062	Biological Process	GO:0043062	extracellular structure organization	3/30	315/18614	0.0139027259095294	0.0493614698416514	0.0240491178513889	TGFB1/NOTCH1/MMP9	3
GO:0045229	Biological Process	GO:0045229	external encapsulating structure organization	3/30	317/18614	0.0141395921395852	0.049958364447805	0.0243399274398046	TGFB1/NOTCH1/MMP9	3
GO:0051047	Biological Process	GO:0051047	positive regulation of secretion	3/30	317/18614	0.0141395921395852	0.049958364447805	0.0243399274398046	TGFB1/IL1A/GATA2	3
GO:0017053	Cell Component	GO:0017053	transcription repressor complex	3/30	78/19518	0.000230624565192532	0.00674576853188156	0.0055835421046613	MYC/TP53/HMGB1	3
GO:0031091	Cell Component	GO:0031091	platelet alpha granule	3/30	91/19518	0.000363356540691049	0.00850254305217055	0.0070376424723319	TGFB1/ACTN4/SERPINE2	3
GO:0001221	Molecular Function	GO:0001221	transcription coregulator binding	3/30	111/18369	0.000774149788458251	0.0111953969407809	0.00601768256615321	CREBBP/MYC/GATA2	3
GO:0031490	Molecular Function	GO:0031490	chromatin DNA binding	3/30	118/18369	0.000924414496286896	0.0116804697914493	0.00627841601332103	NOTCH1/CREBBP/ACTN4	3
GO:1990782	Molecular Function	GO:1990782	protein tyrosine kinase binding	3/30	121/18369	0.000994082535442497	0.0116804697914493	0.00627841601332103	TP53/PIK3R1/HSP90AA1	3
GO:0044325	Molecular Function	GO:0044325	transmembrane transporter binding	3/30	129/18369	0.00119589830424832	0.0124904933999269	0.0067138150413941	ID2/ACTN4/HSP90AA1	3
GO:0019903	Molecular Function	GO:0019903	protein phosphatase binding	3/30	140/18369	0.00151308977667893	0.0147518756022808	0.00792933962944544	TP53/PIK3R1/HSP90AA1	3
GO:0005178	Molecular Function	GO:0005178	integrin binding	3/30	151/18369	0.001878672854123	0.0168185950750059	0.00904023027547908	HMGB1/ACTN4/ISG15	3
GO:0008201	Molecular Function	GO:0008201	heparin binding	3/30	168/18369	0.00254464313842931	0.0199330379176963	0.0107142868986497	SERPINE2/CXCL8/PF4V1	3
GO:0019902	Molecular Function	GO:0019902	phosphatase binding	3/30	187/18369	0.00344324616769455	0.0239751955380213	0.0128870032007281	TP53/PIK3R1/HSP90AA1	3
GO:0007406	Biological Process	GO:0007406	negative regulation of neuroblast proliferation	2/30	11/18614	0.000136869000745388	0.00185325727717358	0.00090291482021639	TP53/GATA2	2
GO:0048505	Biological Process	GO:0048505	regulation of timing of cell differentiation	2/30	11/18614	0.000136869000745388	0.00185325727717358	0.00090291482021639	NOTCH1/SERPINE2	2
GO:0040034	Biological Process	GO:0040034	regulation of development, heterochronic	2/30	12/18614	0.000164078202289537	0.00204394560566395	0.000995818984121162	NOTCH1/SERPINE2	2
GO:1903054	Biological Process	GO:1903054	negative regulation of extracellular matrix organization	2/30	13/18614	0.000193716288681871	0.00227948386279158	0.0011105742238323	TGFB1/NOTCH1	2
GO:0046598	Biological Process	GO:0046598	positive regulation of viral entry into host cell	2/30	14/18614	0.000225775883691739	0.00243659122003956	0.00118711759585703	LGALS1/HMGB1	2
GO:0075294	Biological Process	GO:0075294	positive regulation by symbiont of entry into host	2/30	14/18614	0.000225775883691739	0.00243659122003956	0.00118711759585703	LGALS1/HMGB1	2
GO:1901533	Biological Process	GO:1901533	negative regulation of hematopoietic progenitor cell differentiation	2/30	14/18614	0.000225775883691739	0.00243659122003956	0.00118711759585703	NOTCH1/GATA2	2
GO:1903798	Biological Process	GO:1903798	regulation of miRNA maturation	2/30	14/18614	0.000225775883691739	0.00243659122003956	0.00118711759585703	TGFB1/TP53	2
GO:0060354	Biological Process	GO:0060354	negative regulation of cell adhesion molecule production	2/30	15/18614	0.000260249627195982	0.00274079317530068	0.00133532608106151	NOTCH1/CXCL8	2
GO:0070920	Biological Process	GO:0070920	regulation of production of small RNA involved in gene silencing by RNA	2/30	15/18614	0.000260249627195982	0.00274079317530068	0.00133532608106151	TGFB1/TP53	2
GO:0045651	Biological Process	GO:0045651	positive regulation of macrophage differentiation	2/30	16/18614	0.000297130175148864	0.00301276177592802	0.00146783033892389	TGFB1/ID2	2
GO:0061101	Biological Process	GO:0061101	neuroendocrine cell differentiation	2/30	16/18614	0.000297130175148864	0.00301276177592802	0.00146783033892389	NOTCH1/GATA2	2
GO:0060253	Biological Process	GO:0060253	negative regulation of glial cell proliferation	2/30	17/18614	0.000336410199552063	0.00333351925010681	0.00162410474329202	NOTCH1/TP53	2
GO:0060965	Biological Process	GO:0060965	negative regulation of miRNA-mediated gene silencing	2/30	17/18614	0.000336410199552063	0.00333351925010681	0.00162410474329202	TGFB1/TP53	2
GO:1901201	Biological Process	GO:1901201	regulation of extracellular matrix assembly	2/30	17/18614	0.000336410199552063	0.00333351925010681	0.00162410474329202	TGFB1/NOTCH1	2
GO:0010663	Biological Process	GO:0010663	positive regulation of striated muscle cell apoptotic process	2/30	18/18614	0.000378082388424701	0.0035680502457396	0.00173836924092287	TP53/CXCR2	2
GO:0010666	Biological Process	GO:0010666	positive regulation of cardiac muscle cell apoptotic process	2/30	18/18614	0.000378082388424701	0.0035680502457396	0.00173836924092287	TP53/CXCR2	2
GO:0043117	Biological Process	GO:0043117	positive regulation of vascular permeability	2/30	18/18614	0.000378082388424701	0.0035680502457396	0.00173836924092287	TGFB1/CXCR2	2
GO:0060149	Biological Process	GO:0060149	negative regulation of post-transcriptional gene silencing	2/30	18/18614	0.000378082388424701	0.0035680502457396	0.00173836924092287	TGFB1/TP53	2
GO:0060967	Biological Process	GO:0060967	negative regulation of gene silencing by RNA	2/30	18/18614	0.000378082388424701	0.0035680502457396	0.00173836924092287	TGFB1/TP53	2
GO:0090594	Biological Process	GO:0090594	inflammatory response to wounding	2/30	18/18614	0.000378082388424701	0.0035680502457396	0.00173836924092287	TGFB1/IL1A	2
GO:1900369	Biological Process	GO:1900369	negative regulation of post-transcriptional gene silencing by RNA	2/30	18/18614	0.000378082388424701	0.0035680502457396	0.00173836924092287	TGFB1/TP53	2
GO:0001780	Biological Process	GO:0001780	neutrophil homeostasis	2/30	20/18614	0.000468574091562571	0.00423855402326309	0.00206504153040679	HMGB1/CXCR2	2
GO:0097709	Biological Process	GO:0097709	connective tissue replacement	2/30	20/18614	0.000468574091562571	0.00423855402326309	0.00206504153040679	TGFB1/IL1A	2
GO:0002837	Biological Process	GO:0002837	regulation of immune response to tumor cell	2/30	21/18614	0.000517379061684295	0.00458490387996652	0.00223378465228692	TGFB1/HMGB1	2
GO:0060353	Biological Process	GO:0060353	regulation of cell adhesion molecule production	2/30	21/18614	0.000517379061684295	0.00458490387996652	0.00223378465228692	NOTCH1/CXCL8	2
GO:0002834	Biological Process	GO:0002834	regulation of response to tumor cell	2/30	22/18614	0.000568547107928867	0.00491838371144814	0.00239625744319226	TGFB1/HMGB1	2
GO:0010893	Biological Process	GO:0010893	positive regulation of steroid biosynthetic process	2/30	23/18614	0.000622070997954922	0.00529732334195988	0.00258087844135081	IL1A/IGF1R	2
GO:2000178	Biological Process	GO:2000178	negative regulation of neural precursor cell proliferation	2/30	23/18614	0.000622070997954922	0.00529732334195988	0.00258087844135081	TP53/GATA2	2
GO:0060352	Biological Process	GO:0060352	cell adhesion molecule production	2/30	24/18614	0.000677943515259812	0.00557704476704298	0.00271715990823098	NOTCH1/CXCL8	2
GO:1903902	Biological Process	GO:1903902	positive regulation of viral life cycle	2/30	24/18614	0.000677943515259812	0.00557704476704298	0.00271715990823098	LGALS1/HMGB1	2
GO:0043153	Biological Process	GO:0043153	entrainment of circadian clock by photoperiod	2/30	25/18614	0.000736157459149982	0.00583572094889804	0.00284318804318596	TP53/ID2	2
GO:0045662	Biological Process	GO:0045662	negative regulation of myoblast differentiation	2/30	25/18614	0.000736157459149982	0.00583572094889804	0.00284318804318596	TGFB1/NOTCH1	2
GO:0090023	Biological Process	GO:0090023	positive regulation of neutrophil chemotaxis	2/30	25/18614	0.000736157459149982	0.00583572094889804	0.00284318804318596	CXCR2/CXCL8	2
GO:0002407	Biological Process	GO:0002407	dendritic cell chemotaxis	2/30	26/18614	0.000796705644711419	0.00622366969576767	0.0030321983211152	HMGB1/CXCR2	2
GO:0044346	Biological Process	GO:0044346	fibroblast apoptotic process	2/30	26/18614	0.000796705644711419	0.00622366969576767	0.0030321983211152	MYC/TP53	2
GO:0009651	Biological Process	GO:0009651	response to salt stress	2/30	27/18614	0.000859580902780122	0.00659819143683333	0.00321466690476332	TP53/HSP90AA1	2
GO:0045940	Biological Process	GO:0045940	positive regulation of steroid metabolic process	2/30	27/18614	0.000859580902780122	0.00659819143683333	0.00321466690476332	IL1A/IGF1R	2
GO:0090200	Biological Process	GO:0090200	positive regulation of release of cytochrome c from mitochondria	2/30	27/18614	0.000859580902780122	0.00659819143683333	0.00321466690476332	TP53/MMP9	2
GO:0002418	Biological Process	GO:0002418	immune response to tumor cell	2/30	28/18614	0.000924776079912651	0.00697581956473903	0.00339864893327942	TGFB1/HMGB1	2
GO:0071624	Biological Process	GO:0071624	positive regulation of granulocyte chemotaxis	2/30	28/18614	0.000924776079912651	0.00697581956473903	0.00339864893327942	CXCR2/CXCL8	2
GO:0009648	Biological Process	GO:0009648	photoperiodism	2/30	29/18614	0.000992284038356708	0.00735775239325722	0.00358472823022527	TP53/ID2	2
GO:0010575	Biological Process	GO:0010575	positive regulation of vascular endothelial growth factor production	2/30	29/18614	0.000992284038356708	0.00735775239325722	0.00358472823022527	TGFB1/IL1A	2
GO:0010592	Biological Process	GO:0010592	positive regulation of lamellipodium assembly	2/30	29/18614	0.000992284038356708	0.00735775239325722	0.00358472823022527	PIK3R1/HSP90AA1	2
GO:0002360	Biological Process	GO:0002360	T cell lineage commitment	2/30	30/18614	0.00106209765602177	0.00779586831692747	0.00379818016985988	TP53/IL7	2
GO:0009649	Biological Process	GO:0009649	entrainment of circadian clock	2/30	30/18614	0.00106209765602177	0.00779586831692747	0.00379818016985988	TP53/ID2	2
GO:0070168	Biological Process	GO:0070168	negative regulation of biomineral tissue development	2/30	30/18614	0.00106209765602177	0.00779586831692747	0.00379818016985988	TGFB1/NOTCH1	2
GO:0061311	Biological Process	GO:0061311	cell surface receptor signaling pathway involved in heart development	2/30	31/18614	0.00113420982644977	0.00821454292910467	0.00400216021992594	TGFB1/NOTCH1	2
GO:0045671	Biological Process	GO:0045671	negative regulation of osteoclast differentiation	2/30	32/18614	0.00120861345878585	0.00855447188361415	0.00416777505097377	TNFAIP6/PIK3R1	2
GO:0036336	Biological Process	GO:0036336	dendritic cell migration	2/30	33/18614	0.00128530147774911	0.00895194000477017	0.00436142320850464	HMGB1/CXCR2	2
GO:0048147	Biological Process	GO:0048147	negative regulation of fibroblast proliferation	2/30	33/18614	0.00128530147774911	0.00895194000477017	0.00436142320850464	MYC/TP53	2
GO:0048566	Biological Process	GO:0048566	embryonic digestive tract development	2/30	33/18614	0.00128530147774911	0.00895194000477017	0.00436142320850464	ID2/CXCL8	2
GO:0010661	Biological Process	GO:0010661	positive regulation of muscle cell apoptotic process	2/30	34/18614	0.00136426682360348	0.00929406773579868	0.00452810929281548	TP53/CXCR2	2
GO:0045577	Biological Process	GO:0045577	regulation of B cell differentiation	2/30	34/18614	0.00136426682360348	0.00929406773579868	0.00452810929281548	ID2/IL7	2
GO:0045648	Biological Process	GO:0045648	positive regulation of erythrocyte differentiation	2/30	34/18614	0.00136426682360348	0.00929406773579868	0.00452810929281548	GATA2/ISG15	2
GO:0051973	Biological Process	GO:0051973	positive regulation of telomerase activity	2/30	34/18614	0.00136426682360348	0.00929406773579868	0.00452810929281548	MYC/HSP90AA1	2
GO:0060563	Biological Process	GO:0060563	neuroepithelial cell differentiation	2/30	34/18614	0.00136426682360348	0.00929406773579868	0.00452810929281548	NOTCH1/GATA2	2
GO:0060964	Biological Process	GO:0060964	regulation of miRNA-mediated gene silencing	2/30	34/18614	0.00136426682360348	0.00929406773579868	0.00452810929281548	TGFB1/TP53	2
GO:0030212	Biological Process	GO:0030212	hyaluronan metabolic process	2/30	35/18614	0.00144550245212855	0.00954907680497043	0.00465235079488902	TGFB1/TNFAIP6	2
GO:1901099	Biological Process	GO:1901099	negative regulation of signal transduction in absence of ligand	2/30	35/18614	0.00144550245212855	0.00954907680497043	0.00465235079488902	IL1A/IL7	2
GO:1902253	Biological Process	GO:1902253	regulation of intrinsic apoptotic signaling pathway by p53 class mediator	2/30	35/18614	0.00144550245212855	0.00954907680497043	0.00465235079488902	MYC/TP53	2
GO:2000352	Biological Process	GO:2000352	negative regulation of endothelial cell apoptotic process	2/30	35/18614	0.00144550245212855	0.00954907680497043	0.00465235079488902	KRIT1/GATA2	2
GO:2001240	Biological Process	GO:2001240	negative regulation of extrinsic apoptotic signaling pathway in absence of ligand	2/30	35/18614	0.00144550245212855	0.00954907680497043	0.00465235079488902	IL1A/IL7	2
GO:0003161	Biological Process	GO:0003161	cardiac conduction system development	2/30	36/18614	0.00152900133459057	0.00989086916738113	0.00481887348618424	NOTCH1/ID2	2
GO:1900368	Biological Process	GO:1900368	regulation of post-transcriptional gene silencing by RNA	2/30	36/18614	0.00152900133459057	0.00989086916738113	0.00481887348618424	TGFB1/TP53	2
GO:0003230	Biological Process	GO:0003230	cardiac atrium development	2/30	37/18614	0.00161475645771337	0.0102033886313482	0.00497113429697265	NOTCH1/IGF1R	2
GO:0060147	Biological Process	GO:0060147	regulation of post-transcriptional gene silencing	2/30	37/18614	0.00161475645771337	0.0102033886313482	0.00497113429697265	TGFB1/TP53	2
GO:1902745	Biological Process	GO:1902745	positive regulation of lamellipodium organization	2/30	37/18614	0.00161475645771337	0.0102033886313482	0.00497113429697265	PIK3R1/HSP90AA1	2
GO:0003180	Biological Process	GO:0003180	aortic valve morphogenesis	2/30	38/18614	0.00170276082364941	0.0104914271612047	0.00511146789263909	TGFB1/NOTCH1	2
GO:0032728	Biological Process	GO:0032728	positive regulation of interferon-beta production	2/30	38/18614	0.00170276082364941	0.0104914271612047	0.00511146789263909	HSP90AA1/ISG15	2
GO:0060966	Biological Process	GO:0060966	regulation of gene silencing by RNA	2/30	38/18614	0.00170276082364941	0.0104914271612047	0.00511146789263909	TGFB1/TP53	2
GO:0032570	Biological Process	GO:0032570	response to progesterone	2/30	40/18614	0.00188548936954073	0.0113719398880315	0.00554045743458413	TGFB1/IGF1R	2
GO:1901532	Biological Process	GO:1901532	regulation of hematopoietic progenitor cell differentiation	2/30	40/18614	0.00188548936954073	0.0113719398880315	0.00554045743458413	NOTCH1/GATA2	2
GO:0032965	Biological Process	GO:0032965	regulation of collagen biosynthetic process	2/30	41/18614	0.00198019963068402	0.0117944441363989	0.00574630329967481	TGFB1/NOTCH1	2
GO:0010591	Biological Process	GO:0010591	regulation of lamellipodium assembly	2/30	42/18614	0.00207713129695899	0.0120750566063216	0.005883018887387	PIK3R1/HSP90AA1	2
GO:0032733	Biological Process	GO:0032733	positive regulation of interleukin-10 production	2/30	42/18614	0.00207713129695899	0.0120750566063216	0.005883018887387	HMGB1/ISG15	2
GO:0042119	Biological Process	GO:0042119	neutrophil activation	2/30	42/18614	0.00207713129695899	0.0120750566063216	0.005883018887387	CXCR2/CXCL8	2
GO:0043551	Biological Process	GO:0043551	regulation of phosphatidylinositol 3-kinase activity	2/30	42/18614	0.00207713129695899	0.0120750566063216	0.005883018887387	TGFB1/PIK3R1	2
GO:0085029	Biological Process	GO:0085029	extracellular matrix assembly	2/30	42/18614	0.00207713129695899	0.0120750566063216	0.005883018887387	TGFB1/NOTCH1	2
GO:0003176	Biological Process	GO:0003176	aortic valve development	2/30	43/18614	0.00217627744722837	0.0125510180818991	0.00611490934072245	TGFB1/NOTCH1	2
GO:0048512	Biological Process	GO:0048512	circadian behavior	2/30	44/18614	0.00227763117561075	0.013032115388009	0.00634930199251623	TP53/ID2	2
GO:0090051	Biological Process	GO:0090051	negative regulation of cell migration involved in sprouting angiogenesis	2/30	44/18614	0.00227763117561075	0.013032115388009	0.00634930199251623	NOTCH1/PDCD10	2
GO:0014014	Biological Process	GO:0014014	negative regulation of gliogenesis	2/30	45/18614	0.00238118559145189	0.0134481466045729	0.00655199416900726	NOTCH1/TP53	2
GO:0007622	Biological Process	GO:0007622	rhythmic behavior	2/30	46/18614	0.00248693381929617	0.0138657691203725	0.00675546163324765	TP53/ID2	2
GO:0010712	Biological Process	GO:0010712	regulation of collagen metabolic process	2/30	46/18614	0.00248693381929617	0.0138657691203725	0.00675546163324765	TGFB1/NOTCH1	2
GO:0055010	Biological Process	GO:0055010	ventricular cardiac muscle tissue morphogenesis	2/30	46/18614	0.00248693381929617	0.0138657691203725	0.00675546163324765	TGFB1/NOTCH1	2
GO:2001239	Biological Process	GO:2001239	regulation of extrinsic apoptotic signaling pathway in absence of ligand	2/30	46/18614	0.00248693381929617	0.0138657691203725	0.00675546163324765	IL1A/IL7	2
GO:0035196	Biological Process	GO:0035196	miRNA processing	2/30	47/18614	0.00259486899885804	0.014248902814888	0.00694212599721003	TGFB1/TP53	2
GO:0045646	Biological Process	GO:0045646	regulation of erythrocyte differentiation	2/30	47/18614	0.00259486899885804	0.014248902814888	0.00694212599721003	GATA2/ISG15	2
GO:0046677	Biological Process	GO:0046677	response to antibiotic	2/30	47/18614	0.00259486899885804	0.014248902814888	0.00694212599721003	TP53/HSP90AA1	2
GO:0090199	Biological Process	GO:0090199	regulation of release of cytochrome c from mitochondria	2/30	47/18614	0.00259486899885804	0.014248902814888	0.00694212599721003	TP53/MMP9	2
GO:1905314	Biological Process	GO:1905314	semi-lunar valve development	2/30	47/18614	0.00259486899885804	0.014248902814888	0.00694212599721003	TGFB1/NOTCH1	2
GO:0035850	Biological Process	GO:0035850	epithelial cell differentiation involved in kidney development	2/30	48/18614	0.00270498428499354	0.0145601623241627	0.00709377295271859	NOTCH1/MMP9	2
GO:0036230	Biological Process	GO:0036230	granulocyte activation	2/30	48/18614	0.00270498428499354	0.0145601623241627	0.00709377295271859	CXCR2/CXCL8	2
GO:0045747	Biological Process	GO:0045747	positive regulation of Notch signaling pathway	2/30	48/18614	0.00270498428499354	0.0145601623241627	0.00709377295271859	NOTCH1/PDCD10	2
GO:0046596	Biological Process	GO:0046596	regulation of viral entry into host cell	2/30	48/18614	0.00270498428499354	0.0145601623241627	0.00709377295271859	LGALS1/HMGB1	2
GO:1903587	Biological Process	GO:1903587	regulation of blood vessel endothelial cell proliferation involved in sprouting angiogenesis	2/30	48/18614	0.00270498428499354	0.0145601623241627	0.00709377295271859	PDCD10/GATA2	2
GO:0010665	Biological Process	GO:0010665	regulation of cardiac muscle cell apoptotic process	2/30	49/18614	0.00281727284767187	0.0149431990460454	0.00728039007120224	TP53/CXCR2	2
GO:0043114	Biological Process	GO:0043114	regulation of vascular permeability	2/30	49/18614	0.00281727284767187	0.0149431990460454	0.00728039007120224	TGFB1/CXCR2	2
GO:0048009	Biological Process	GO:0048009	insulin-like growth factor receptor signaling pathway	2/30	50/18614	0.00293172787194698	0.0152609539222825	0.00743520159709467	PIK3R1/IGF1R	2
GO:0048546	Biological Process	GO:0048546	digestive tract morphogenesis	2/30	50/18614	0.00293172787194698	0.0152609539222825	0.00743520159709467	NOTCH1/ID2	2
GO:1904894	Biological Process	GO:1904894	positive regulation of receptor signaling pathway via STAT	2/30	50/18614	0.00293172787194698	0.0152609539222825	0.00743520159709467	TGFB1/NOTCH1	2
GO:0010662	Biological Process	GO:0010662	regulation of striated muscle cell apoptotic process	2/30	51/18614	0.00304834255792926	0.0155994994748492	0.00760014242883771	TP53/CXCR2	2
GO:0021515	Biological Process	GO:0021515	cell differentiation in spinal cord	2/30	51/18614	0.00304834255792926	0.0155994994748492	0.00760014242883771	NOTCH1/GATA2	2
GO:0032964	Biological Process	GO:0032964	collagen biosynthetic process	2/30	51/18614	0.00304834255792926	0.0155994994748492	0.00760014242883771	TGFB1/NOTCH1	2
GO:0045912	Biological Process	GO:0045912	negative regulation of carbohydrate metabolic process	2/30	51/18614	0.00304834255792926	0.0155994994748492	0.00760014242883771	TGFB1/TP53	2
GO:0046622	Biological Process	GO:0046622	positive regulation of organ growth	2/30	52/18614	0.0031671101207572	0.0161315422038568	0.00785935590714219	NOTCH1/IL7	2
GO:0043550	Biological Process	GO:0043550	regulation of lipid kinase activity	2/30	54/18614	0.0034110768124753	0.017016355723561	0.00829044081365189	TGFB1/PIK3R1	2
GO:1902743	Biological Process	GO:1902743	regulation of lamellipodium organization	2/30	54/18614	0.0034110768124753	0.017016355723561	0.00829044081365189	PIK3R1/HSP90AA1	2
GO:1904645	Biological Process	GO:1904645	response to amyloid-beta	2/30	54/18614	0.0034110768124753	0.017016355723561	0.00829044081365189	IGF1R/MMP9	2
GO:0002043	Biological Process	GO:0002043	blood vessel endothelial cell proliferation involved in sprouting angiogenesis	2/30	55/18614	0.00353626244652912	0.0174808438399852	0.00851674139765577	PDCD10/GATA2	2
GO:0032608	Biological Process	GO:0032608	interferon-beta production	2/30	56/18614	0.00366357396769965	0.0179878181296965	0.00876374142581544	HSP90AA1/ISG15	2
GO:0032648	Biological Process	GO:0032648	regulation of interferon-beta production	2/30	56/18614	0.00366357396769965	0.0179878181296965	0.00876374142581544	HSP90AA1/ISG15	2
GO:0007566	Biological Process	GO:0007566	embryo implantation	2/30	57/18614	0.00379300466584331	0.0184983225314059	0.00901246133954057	IGFBP7/MMP9	2
GO:0072132	Biological Process	GO:0072132	mesenchyme morphogenesis	2/30	57/18614	0.00379300466584331	0.0184983225314059	0.00901246133954057	NOTCH1/MYC	2
GO:0001836	Biological Process	GO:0001836	release of cytochrome c from mitochondria	2/30	58/18614	0.00392454784567583	0.0188863450410007	0.00920150755498295	TP53/MMP9	2
GO:0010718	Biological Process	GO:0010718	positive regulation of epithelial to mesenchymal transition	2/30	58/18614	0.00392454784567583	0.0188863450410007	0.00920150755498295	TGFB1/NOTCH1	2
GO:0042733	Biological Process	GO:0042733	embryonic digit morphogenesis	2/30	58/18614	0.00392454784567583	0.0188863450410007	0.00920150755498295	NOTCH1/CREBBP	2
GO:0061005	Biological Process	GO:0061005	cell differentiation involved in kidney development	2/30	58/18614	0.00392454784567583	0.0188863450410007	0.00920150755498295	NOTCH1/MMP9	2
GO:0002763	Biological Process	GO:0002763	positive regulation of myeloid leukocyte differentiation	2/30	59/18614	0.00405819682674436	0.0193585756724348	0.00943158032519881	TGFB1/ID2	2
GO:0010574	Biological Process	GO:0010574	regulation of vascular endothelial growth factor production	2/30	59/18614	0.00405819682674436	0.0193585756724348	0.00943158032519881	TGFB1/IL1A	2
GO:1903053	Biological Process	GO:1903053	regulation of extracellular matrix organization	2/30	59/18614	0.00405819682674436	0.0193585756724348	0.00943158032519881	TGFB1/NOTCH1	2
GO:2000351	Biological Process	GO:2000351	regulation of endothelial cell apoptotic process	2/30	59/18614	0.00405819682674436	0.0193585756724348	0.00943158032519881	KRIT1/GATA2	2
GO:0002011	Biological Process	GO:0002011	morphogenesis of an epithelial sheet	2/30	60/18614	0.00419394494339955	0.0197468682000238	0.00962075809455529	NOTCH1/PDCD10	2
GO:0003179	Biological Process	GO:0003179	heart valve morphogenesis	2/30	60/18614	0.00419394494339955	0.0197468682000238	0.00962075809455529	TGFB1/NOTCH1	2
GO:0045620	Biological Process	GO:0045620	negative regulation of lymphocyte differentiation	2/30	60/18614	0.00419394494339955	0.0197468682000238	0.00962075809455529	HMGB1/ID2	2
GO:0046579	Biological Process	GO:0046579	positive regulation of Ras protein signal transduction	2/30	60/18614	0.00419394494339955	0.0197468682000238	0.00962075809455529	NOTCH1/KRAS	2
GO:0055008	Biological Process	GO:0055008	cardiac muscle tissue morphogenesis	2/30	60/18614	0.00419394494339955	0.0197468682000238	0.00962075809455529	TGFB1/NOTCH1	2
GO:0045599	Biological Process	GO:0045599	negative regulation of fat cell differentiation	2/30	61/18614	0.00433178554476765	0.0201779754008408	0.00983079535463464	TGFB1/GATA2	2
GO:0045668	Biological Process	GO:0045668	negative regulation of osteoblast differentiation	2/30	61/18614	0.00433178554476765	0.0201779754008408	0.00983079535463464	NOTCH1/TNFAIP6	2
GO:0022617	Biological Process	GO:0022617	extracellular matrix disassembly	2/30	62/18614	0.00447171199472273	0.0205661015791045	0.010019892077893	TGFB1/MMP9	2
GO:0032481	Biological Process	GO:0032481	positive regulation of type I interferon production	2/30	62/18614	0.00447171199472273	0.0205661015791045	0.010019892077893	HSP90AA1/ISG15	2
GO:0010573	Biological Process	GO:0010573	vascular endothelial growth factor production	2/30	63/18614	0.00461371767185886	0.0210857537204451	0.0102730688092366	TGFB1/IL1A	2
GO:0050918	Biological Process	GO:0050918	positive chemotaxis	2/30	64/18614	0.00475779596946244	0.0215633996121167	0.0105057799172505	HMGB1/CXCL8	2
GO:0072577	Biological Process	GO:0072577	endothelial cell apoptotic process	2/30	65/18614	0.00490394029548449	0.02204245328692	0.010739176903188	KRIT1/GATA2	2
GO:0001655	Biological Process	GO:0001655	urogenital system development	2/30	66/18614	0.00505214407251302	0.0224311081019926	0.0109285311805459	NOTCH1/GATA2	2
GO:0001756	Biological Process	GO:0001756	somitogenesis	2/30	66/18614	0.00505214407251302	0.0224311081019926	0.0109285311805459	NOTCH1/TP53	2
GO:0032613	Biological Process	GO:0032613	interleukin-10 production	2/30	66/18614	0.00505214407251302	0.0224311081019926	0.0109285311805459	HMGB1/ISG15	2
GO:0032653	Biological Process	GO:0032653	regulation of interleukin-10 production	2/30	66/18614	0.00505214407251302	0.0224311081019926	0.0109285311805459	HMGB1/ISG15	2
GO:0038034	Biological Process	GO:0038034	signal transduction in absence of ligand	2/30	67/18614	0.00520240073774544	0.0230045306456086	0.0112079050803569	IL1A/IL7	2
GO:0097192	Biological Process	GO:0097192	extrinsic apoptotic signaling pathway in absence of ligand	2/30	67/18614	0.00520240073774544	0.0230045306456086	0.0112079050803569	IL1A/IL7	2
GO:0035019	Biological Process	GO:0035019	somatic stem cell population maintenance	2/30	68/18614	0.00535470374296103	0.0233640214313837	0.0113830505187185	MYC/GATA2	2
GO:0035914	Biological Process	GO:0035914	skeletal muscle cell differentiation	2/30	68/18614	0.00535470374296103	0.0233640214313837	0.0113830505187185	NOTCH1/KRAS	2
GO:0045670	Biological Process	GO:0045670	regulation of osteoclast differentiation	2/30	68/18614	0.00535470374296103	0.0233640214313837	0.0113830505187185	TNFAIP6/PIK3R1	2
GO:0051057	Biological Process	GO:0051057	positive regulation of small GTPase mediated signal transduction	2/30	68/18614	0.00535470374296103	0.0233640214313837	0.0113830505187185	NOTCH1/KRAS	2
GO:0051123	Biological Process	GO:0051123	RNA polymerase II preinitiation complex assembly	2/30	68/18614	0.00535470374296103	0.0233640214313837	0.0113830505187185	TP53/HMGB1	2
GO:0032722	Biological Process	GO:0032722	positive regulation of chemokine production	2/30	70/18614	0.00566542265320336	0.0244083426560935	0.0118918482568799	HMGB1/IL7	2
GO:0050922	Biological Process	GO:0050922	negative regulation of chemotaxis	2/30	70/18614	0.00566542265320336	0.0244083426560935	0.0118918482568799	NOTCH1/TNFAIP6	2
GO:0051148	Biological Process	GO:0051148	negative regulation of muscle cell differentiation	2/30	70/18614	0.00566542265320336	0.0244083426560935	0.0118918482568799	NOTCH1/ID2	2
GO:2000379	Biological Process	GO:2000379	positive regulation of reactive oxygen species metabolic process	2/30	70/18614	0.00566542265320336	0.0244083426560935	0.0118918482568799	TGFB1/TP53	2
GO:0002562	Biological Process	GO:0002562	somatic diversification of immune receptors via germline recombination within a single locus	2/30	71/18614	0.00582382553445083	0.0248939993433388	0.0121284622585364	TGFB1/HMGB1	2
GO:0003208	Biological Process	GO:0003208	cardiac ventricle morphogenesis	2/30	71/18614	0.00582382553445083	0.0248939993433388	0.0121284622585364	TGFB1/NOTCH1	2
GO:0016444	Biological Process	GO:0016444	somatic cell DNA recombination	2/30	71/18614	0.00582382553445083	0.0248939993433388	0.0121284622585364	TGFB1/HMGB1	2
GO:0070918	Biological Process	GO:0070918	regulatory ncRNA processing	2/30	71/18614	0.00582382553445083	0.0248939993433388	0.0121284622585364	TGFB1/TP53	2
GO:0060260	Biological Process	GO:0060260	regulation of transcription initiation by RNA polymerase II	2/30	72/18614	0.00598424870806819	0.0254798089523216	0.0124138711892286	TP53/HMGB1	2
GO:0060411	Biological Process	GO:0060411	cardiac septum morphogenesis	2/30	72/18614	0.00598424870806819	0.0254798089523216	0.0124138711892286	NOTCH1/TP53	2
GO:0003170	Biological Process	GO:0003170	heart valve development	2/30	73/18614	0.00614668569833265	0.0259183265422924	0.0126275188223916	TGFB1/NOTCH1	2
GO:0030032	Biological Process	GO:0030032	lamellipodium assembly	2/30	73/18614	0.00614668569833265	0.0259183265422924	0.0126275188223916	PIK3R1/HSP90AA1	2
GO:0060415	Biological Process	GO:0060415	muscle tissue morphogenesis	2/30	73/18614	0.00614668569833265	0.0259183265422924	0.0126275188223916	TGFB1/NOTCH1	2
GO:0002067	Biological Process	GO:0002067	glandular epithelial cell differentiation	2/30	74/18614	0.00631113004393902	0.0263568266202817	0.0128411579236428	NOTCH1/GATA2	2
GO:0045661	Biological Process	GO:0045661	regulation of myoblast differentiation	2/30	74/18614	0.00631113004393902	0.0263568266202817	0.0128411579236428	TGFB1/NOTCH1	2
GO:2000573	Biological Process	GO:2000573	positive regulation of DNA biosynthetic process	2/30	74/18614	0.00631113004393902	0.0263568266202817	0.0128411579236428	MYC/HSP90AA1	2
GO:0010822	Biological Process	GO:0010822	positive regulation of mitochondrion organization	2/30	75/18614	0.00647757529797252	0.0269486911251529	0.01312951682534	TP53/MMP9	2
GO:0042698	Biological Process	GO:0042698	ovulation cycle	2/30	75/18614	0.00647757529797252	0.0269486911251529	0.01312951682534	TNFAIP6/IGF1R	2
GO:0001937	Biological Process	GO:0001937	negative regulation of endothelial cell proliferation	2/30	77/18614	0.00681644281545085	0.0282506565355187	0.0137638399055231	PDCD10/KRIT1	2
GO:0002200	Biological Process	GO:0002200	somatic diversification of immune receptors	2/30	78/18614	0.00698885225677388	0.0286924631257384	0.0139790899535828	TGFB1/HMGB1	2
GO:0045824	Biological Process	GO:0045824	negative regulation of innate immune response	2/30	78/18614	0.00698885225677388	0.0286924631257384	0.0139790899535828	TGFB1/ISG15	2
GO:0048644	Biological Process	GO:0048644	muscle organ morphogenesis	2/30	80/18614	0.00733959055643884	0.0297403483513693	0.0144896240881369	TGFB1/NOTCH1	2
GO:2000142	Biological Process	GO:2000142	regulation of DNA-templated transcription initiation	2/30	80/18614	0.00733959055643884	0.0297403483513693	0.0144896240881369	TP53/HMGB1	2
GO:0061844	Biological Process	GO:0061844	antimicrobial humoral immune response mediated by antimicrobial peptide	2/30	82/18614	0.00769817898078031	0.0309631553101496	0.015085380834351	CXCL8/PF4V1	2
GO:0001570	Biological Process	GO:0001570	vasculogenesis	2/30	83/18614	0.00788040113120352	0.0313490409963936	0.0152733859803772	TGFB1/NOTCH1	2
GO:0007492	Biological Process	GO:0007492	endoderm development	2/30	83/18614	0.00788040113120352	0.0313490409963936	0.0152733859803772	NOTCH1/MMP9	2
GO:0050871	Biological Process	GO:0050871	positive regulation of B cell activation	2/30	83/18614	0.00788040113120352	0.0313490409963936	0.0152733859803772	TGFB1/IL7	2
GO:0070897	Biological Process	GO:0070897	transcription preinitiation complex assembly	2/30	83/18614	0.00788040113120352	0.0313490409963936	0.0152733859803772	TP53/HMGB1	2
GO:0072332	Biological Process	GO:0072332	intrinsic apoptotic signaling pathway by p53 class mediator	2/30	83/18614	0.00788040113120352	0.0313490409963936	0.0152733859803772	MYC/TP53	2
GO:0006970	Biological Process	GO:0006970	response to osmotic stress	2/30	86/18614	0.0084387035543476	0.0330269612600919	0.0160908758625943	TP53/HSP90AA1	2
GO:0008625	Biological Process	GO:0008625	extrinsic apoptotic signaling pathway via death domain receptors	2/30	86/18614	0.0084387035543476	0.0330269612600919	0.0160908758625943	SKIL/PIK3R1	2
GO:0021954	Biological Process	GO:0021954	central nervous system neuron development	2/30	86/18614	0.0084387035543476	0.0330269612600919	0.0160908758625943	GATA2/HSP90AA1	2
GO:0033077	Biological Process	GO:0033077	T cell differentiation in thymus	2/30	86/18614	0.0084387035543476	0.0330269612600919	0.0160908758625943	TP53/IL1A	2
GO:0034103	Biological Process	GO:0034103	regulation of tissue remodeling	2/30	86/18614	0.0084387035543476	0.0330269612600919	0.0160908758625943	TGFB1/TP53	2
GO:0061053	Biological Process	GO:0061053	somite development	2/30	86/18614	0.0084387035543476	0.0330269612600919	0.0160908758625943	NOTCH1/TP53	2
GO:0008589	Biological Process	GO:0008589	regulation of smoothened signaling pathway	2/30	87/18614	0.00862866205131627	0.0334111603407984	0.0162780592872359	CREBBP/SERPINE2	2
GO:0032092	Biological Process	GO:0032092	positive regulation of protein binding	2/30	87/18614	0.00862866205131627	0.0334111603407984	0.0162780592872359	KRIT1/MMP9	2
GO:0046889	Biological Process	GO:0046889	positive regulation of lipid biosynthetic process	2/30	87/18614	0.00862866205131627	0.0334111603407984	0.0162780592872359	IL1A/IGF1R	2
GO:0048145	Biological Process	GO:0048145	regulation of fibroblast proliferation	2/30	87/18614	0.00862866205131627	0.0334111603407984	0.0162780592872359	MYC/TP53	2
GO:0033273	Biological Process	GO:0033273	response to vitamin	2/30	88/18614	0.00882053894404847	0.0340935725142299	0.0166105333978068	IL1A/IGF1R	2
GO:0002312	Biological Process	GO:0002312	B cell activation involved in immune response	2/30	89/18614	0.0090143279842634	0.0347194964764915	0.0169154862118686	TGFB1/LGALS1	2
GO:2000106	Biological Process	GO:2000106	regulation of leukocyte apoptotic process	2/30	90/18614	0.00921002293766799	0.0354106702012632	0.0172522289874817	TP53/CXCR2	2
GO:0072091	Biological Process	GO:0072091	regulation of stem cell proliferation	2/30	91/18614	0.00940761758393035	0.0360432448734063	0.0175604220556576	NOTCH1/TP53	2
GO:0097581	Biological Process	GO:0097581	lamellipodium organization	2/30	91/18614	0.00940761758393035	0.0360432448734063	0.0175604220556576	PIK3R1/HSP90AA1	2
GO:0001656	Biological Process	GO:0001656	metanephros development	2/30	92/18614	0.00960710571665341	0.0366786172719868	0.0178699781880418	MYC/CXCR2	2
GO:0002028	Biological Process	GO:0002028	regulation of sodium ion transport	2/30	92/18614	0.00960710571665341	0.0366786172719868	0.0178699781880418	ACTN4/SERPINE2	2
GO:0061912	Biological Process	GO:0061912	selective autophagy	2/30	93/18614	0.00980848114334847	0.0373819735882861	0.0182126563740129	TGFB1/TP53	2
GO:0046330	Biological Process	GO:0046330	positive regulation of JNK cascade	2/30	95/18614	0.0102168691780837	0.0388366954140986	0.0189214030288872	HMGB1/IL1A	2
GO:0048534	Biological Process	GO:0048534	hematopoietic or lymphoid organ development	2/30	96/18614	0.0104238694704516	0.0393830770287424	0.0191876024732019	TGFB1/TP53	2
GO:0072080	Biological Process	GO:0072080	nephron tubule development	2/30	96/18614	0.0104238694704516	0.0393830770287424	0.0191876024732019	NOTCH1/MYC	2
GO:1903510	Biological Process	GO:1903510	mucopolysaccharide metabolic process	2/30	96/18614	0.0104238694704516	0.0393830770287424	0.0191876024732019	TGFB1/TNFAIP6	2
GO:0051153	Biological Process	GO:0051153	regulation of striated muscle cell differentiation	2/30	97/18614	0.0106327324253941	0.0400334312389624	0.0195044578078769	TGFB1/NOTCH1	2
GO:0032642	Biological Process	GO:0032642	regulation of chemokine production	2/30	98/18614	0.0108434519195704	0.0407564227321784	0.0198567023354747	HMGB1/IL7	2
GO:0032602	Biological Process	GO:0032602	chemokine production	2/30	99/18614	0.0110560218433902	0.0413415568071881	0.0201417821431448	HMGB1/IL7	2
GO:2001237	Biological Process	GO:2001237	negative regulation of extrinsic apoptotic signaling pathway	2/30	99/18614	0.0110560218433902	0.0413415568071881	0.0201417821431448	IL1A/IL7	2
GO:0032755	Biological Process	GO:0032755	positive regulation of interleukin-6 production	2/30	100/18614	0.0112704361009883	0.0417140079798889	0.0203232419370874	HMGB1/IL1A	2
GO:0034446	Biological Process	GO:0034446	substrate adhesion-dependent cell spreading	2/30	100/18614	0.0112704361009883	0.0417140079798889	0.0203232419370874	ACTN4/PIK3R1	2
GO:0035282	Biological Process	GO:0035282	segmentation	2/30	100/18614	0.0112704361009883	0.0417140079798889	0.0203232419370874	NOTCH1/TP53	2
GO:0061326	Biological Process	GO:0061326	renal tubule development	2/30	100/18614	0.0112704361009883	0.0417140079798889	0.0203232419370874	NOTCH1/MYC	2
GO:0140888	Biological Process	GO:0140888	interferon-mediated signaling pathway	2/30	100/18614	0.0112704361009883	0.0417140079798889	0.0203232419370874	TP53/ISG15	2
GO:0050764	Biological Process	GO:0050764	regulation of phagocytosis	2/30	101/18614	0.0114866886101983	0.0424423409664955	0.0206780888629619	HMGB1/GATA2	2
GO:0021510	Biological Process	GO:0021510	spinal cord development	2/30	102/18614	0.0117047733025267	0.0428847156294254	0.0208936156784598	NOTCH1/GATA2	2
GO:0030316	Biological Process	GO:0030316	osteoclast differentiation	2/30	102/18614	0.0117047733025267	0.0428847156294254	0.0208936156784598	TNFAIP6/PIK3R1	2
GO:0046620	Biological Process	GO:0046620	regulation of organ growth	2/30	102/18614	0.0117047733025267	0.0428847156294254	0.0208936156784598	NOTCH1/IL7	2
GO:1905477	Biological Process	GO:1905477	positive regulation of protein localization to membrane	2/30	102/18614	0.0117047733025267	0.0428847156294254	0.0208936156784598	TNFAIP6/PIK3R1	2
GO:0048144	Biological Process	GO:0048144	fibroblast proliferation	2/30	103/18614	0.0119246841231267	0.0434712565023681	0.0211793808840605	MYC/TP53	2
GO:1903076	Biological Process	GO:1903076	regulation of protein localization to plasma membrane	2/30	103/18614	0.0119246841231267	0.0434712565023681	0.0211793808840605	TGFB1/PIK3R1	2
GO:0032479	Biological Process	GO:0032479	regulation of type I interferon production	2/30	104/18614	0.0121464150307727	0.0441319746118074	0.021501285554473	HSP90AA1/ISG15	2
GO:0032606	Biological Process	GO:0032606	type I interferon production	2/30	104/18614	0.0121464150307727	0.0441319746118074	0.021501285554473	HSP90AA1/ISG15	2
GO:0042102	Biological Process	GO:0042102	positive regulation of T cell proliferation	2/30	105/18614	0.0123699599978342	0.0447948717529544	0.0218242518583926	HMGB1/IL1A	2
GO:1901796	Biological Process	GO:1901796	regulation of signal transduction by p53 class mediator	2/30	106/18614	0.0125953130102501	0.0455352941332424	0.0221849887882383	MYC/TP53	2
GO:0003279	Biological Process	GO:0003279	cardiac septum development	2/30	107/18614	0.0128224680675026	0.0462797688529069	0.0225477000350474	NOTCH1/TP53	2
GO:0033209	Biological Process	GO:0033209	tumor necrosis factor-mediated signaling pathway	2/30	109/18614	0.0132821603820107	0.0477019928052445	0.0232406135878762	TP53/ACTN4	2
GO:0120034	Biological Process	GO:0120034	positive regulation of plasma membrane bounded cell projection assembly	2/30	109/18614	0.0132821603820107	0.0477019928052445	0.0232406135878762	PIK3R1/HSP90AA1	2
GO:0010717	Biological Process	GO:0010717	regulation of epithelial to mesenchymal transition	2/30	110/18614	0.0135146857057174	0.0483776926739967	0.0235698174350858	TGFB1/NOTCH1	2
GO:0006367	Biological Process	GO:0006367	transcription initiation at RNA polymerase II promoter	2/30	111/18614	0.0137489892071119	0.0489751576331764	0.0238609049019193	TP53/HMGB1	2
GO:0008637	Biological Process	GO:0008637	apoptotic mitochondrial changes	2/30	111/18614	0.0137489892071119	0.0489751576331764	0.0238609049019193	TP53/MMP9	2
GO:0014066	Biological Process	GO:0014066	regulation of phosphatidylinositol 3-kinase signaling	2/30	112/18614	0.0139850649530092	0.0495730757683903	0.0241522131580424	SERPINE2/IGF1R	2
GO:1904724	Cell Component	GO:1904724	tertiary granule lumen	2/30	55/19518	0.00322416958572587	0.0419142046144363	0.0346928189341263	TNFAIP6/MMP9	2
GO:0043560	Molecular Function	GO:0043560	insulin receptor substrate binding	2/30	13/18369	0.000198889071881262	0.00623185758561287	0.00334971068431599	PIK3R1/IGF1R	2
GO:0045236	Molecular Function	GO:0045236	CXCR chemokine receptor binding	2/30	18/18369	0.000388152344927126	0.0091439876474568	0.00491502135585584	CXCL8/PF4V1	2
GO:0005520	Molecular Function	GO:0005520	insulin-like growth factor binding	2/30	19/18369	0.000433377043074671	0.0091439876474568	0.00491502135585584	IGFBP7/IGF1R	2
GO:0005158	Molecular Function	GO:0005158	insulin receptor binding	2/30	22/18369	0.000583658786007881	0.0091439876474568	0.00491502135585584	PIK3R1/IGF1R	2
GO:0019956	Molecular Function	GO:0019956	chemokine binding	2/30	22/18369	0.000583658786007881	0.0091439876474568	0.00491502135585584	HMGB1/CXCR2	2
GO:0070182	Molecular Function	GO:0070182	DNA polymerase binding	2/30	22/18369	0.000583658786007881	0.0091439876474568	0.00491502135585584	HMGB1/HSP90AA1	2
GO:0043548	Molecular Function	GO:0043548	phosphatidylinositol 3-kinase binding	2/30	28/18369	0.000949280152308957	0.0116804697914493	0.00627841601332103	PIK3R1/IGF1R	2
GO:0097718	Molecular Function	GO:0097718	disordered domain specific binding	2/30	36/18369	0.00156934846832774	0.0147518756022808	0.00792933962944544	TP53/HSP90AA1	2
GO:0001046	Molecular Function	GO:0001046	core promoter sequence-specific DNA binding	2/30	43/18369	0.00223349680441096	0.0182564086621418	0.00981307520473465	MYC/TP53	2
GO:0001223	Molecular Function	GO:0001223	transcription coactivator binding	2/30	43/18369	0.00223349680441096	0.0182564086621418	0.00981307520473465	CREBBP/GATA2	2
GO:0017046	Molecular Function	GO:0017046	peptide hormone binding	2/30	48/18369	0.00277592008236334	0.0208749190193723	0.0112205611750265	PIK3R1/IGF1R	2
GO:0008009	Molecular Function	GO:0008009	chemokine activity	2/30	49/18369	0.00289111490630407	0.0209049847071218	0.0112367219030442	CXCL8/PF4V1	2
GO:0005507	Molecular Function	GO:0005507	copper ion binding	2/30	62/18369	0.00458812628344448	0.03080599076027	0.0165586512485214	TP53/IL1A	2
GO:0002039	Molecular Function	GO:0002039	p53 binding	2/30	67/18369	0.00533748390376888	0.03460161978995	0.0185988549822799	CREBBP/TP53	2
GO:0003684	Molecular Function	GO:0003684	damaged DNA binding	2/30	71/18369	0.00597472802873567	0.0372314396447177	0.0200124199658057	CREBBP/HMGB1	2
GO:0043539	Molecular Function	GO:0043539	protein serine/threonine kinase activator activity	2/30	72/18369	0.00613922674992685	0.0372314396447177	0.0200124199658057	KRAS/PIK3R1	2
GO:0042379	Molecular Function	GO:0042379	chemokine receptor binding	2/30	74/18369	0.00647440229685817	0.0380371134940417	0.0204454809374469	CXCL8/PF4V1	2
GO:0030971	Molecular Function	GO:0030971	receptor tyrosine kinase binding	2/30	76/18369	0.00681777066473618	0.0388406328778909	0.0208773838537376	TP53/PIK3R1	2
GO:0042562	Molecular Function	GO:0042562	hormone binding	2/30	84/18369	0.00827210854299058	0.0457398942965361	0.0245858334404673	PIK3R1/IGF1R	2
