# Supplementary material for: Identification of key genes related to lymphangiogenesis in venous thromboembolism through transcriptomics and verification by RT-qPCR
Source: Front Med (Lausanne). 2025 Oct 24;12:1659881. doi: 10.3389/fmed.2025.1659881 (PMC12592171; doi:10.3389/fmed.2025.1659881)
Supplement: Supplementary file 1 [file Data_Sheet_2.ZIP › Supplementary Table/Supplementary Table 7.xlsx]

## Sheet: Sheet1
	category	subcategory	ID	Description	GeneRatio	BgRatio	pvalue	p.adjust	qvalue	geneID	Count
hsa05215	Human Diseases	Cancer: specific types	hsa05215	Prostate cancer	7/25	98/8538	0.00000000858151665238738	0.00000107328916251711	0.000000417247581122083	3845/1387/7157/5295/3480/3320/4318	7
hsa05161	Human Diseases	Infectious disease: viral	hsa05161	Hepatitis B	8/25	163/8538	0.0000000121964677558763	0.00000107328916251711	0.000000417247581122083	7040/3845/1387/4609/7157/5295/3576/4318	8
hsa05219	Human Diseases	Cancer: specific types	hsa05219	Bladder cancer	5/25	41/8538	0.0000000982585974923682	0.00000576450438621893	0.00000224098555684349	3845/4609/7157/3576/4318	5
hsa04218	Cellular Processes	Cell growth and death	hsa04218	Cellular senescence	7/25	157/8538	0.000000226353720229715	0.00000995956369010747	0.00000387183995129776	7040/3845/4609/7157/5295/3552/3576	7
hsa01522	Human Diseases	Drug resistance: antineoplastic	hsa01522	Endocrine resistance	6/25	99/8538	0.000000309179893712919	0.0000108831322586947	0.00000423088275607152	4851/3845/7157/5295/3480/4318	6
hsa04919	Organismal Systems	Endocrine system	hsa04919	Thyroid hormone signaling pathway	6/25	122/8538	0.00000106706103784776	0.0000313004571102008	0.0000121682399052814	4851/3845/1387/4609/7157/5295	6
hsa05205	Human Diseases	Cancer: overview	hsa05205	Proteoglycans in cancer	7/25	204/8538	0.00000133787508843192	0.0000336380022234311	0.0000130769745485827	7040/3845/4609/7157/5295/3480/4318	7
hsa05220	Human Diseases	Cancer: specific types	hsa05220	Chronic myeloid leukemia	5/25	77/8538	0.00000241411585529042	0.0000531105488163893	0.0000206470434991944	7040/3845/4609/7157/5295	5
hsa04550	Cellular Processes	Cellular community - eukaryotes	hsa04550	Signaling pathways regulating pluripotency of stem cells	6/25	144/8538	0.00000281967683258548	0.0000551403469483383	0.0000214361396629305	3845/4609/6498/3398/5295/3480	6
hsa05224	Human Diseases	Cancer: specific types	hsa05224	Breast cancer	6/25	148/8538	0.00000330751132838826	0.0000582121993796334	0.0000226303406679197	4851/3845/4609/7157/5295/3480	6
hsa05210	Human Diseases	Cancer: specific types	hsa05210	Colorectal cancer	5/25	87/8538	0.00000442703399333585	0.0000708325438933735	0.0000275365750781656	7040/3845/4609/7157/5295	5
hsa04520	Cellular Processes	Cellular community - eukaryotes	hsa04520	Adherens junction	5/25	93/8538	0.00000615389898132193	0.0000902571850593883	0.0000350880205075373	11235/1387/81/889/3480	5
hsa05225	Human Diseases	Cancer: specific types	hsa05225	Hepatocellular carcinoma	6/25	170/8538	0.00000737955433043586	0.0000999078124735932	0.000038839759633873	7040/3845/4609/7157/5295/3480	6
hsa04933	Human Diseases	Endocrine and metabolic disease	hsa04933	AGE-RAGE signaling pathway in diabetic complications	5/25	101/8538	0.00000923295063589205	0.000116071379422643	0.0000451234429573672	7040/3845/5295/3552/3576	5
hsa04350	Environmental Information Processing	Signal transduction	hsa04350	TGF-beta signaling pathway	5/25	108/8538	0.0000128160213820822	0.000150374650883098	0.0000584590449007258	7040/1387/4609/6498/3398	5
hsa05167	Human Diseases	Infectious disease: viral	hsa05167	Kaposi sarcoma-associated herpesvirus infection	6/25	196/8538	0.0000166822095472593	0.000182993327531124	0.0000711397505354251	3845/1387/4609/7157/5295/3576	6
hsa05202	Human Diseases	Cancer: overview	hsa05202	Transcriptional misregulation in cancer	6/25	198/8538	0.0000176754918638018	0.000182993327531124	0.0000711397505354251	4609/7157/3398/3480/3576/4318	6
hsa05206	Human Diseases	Cancer: overview	hsa05206	MicroRNAs in cancer	7/25	312/8538	0.000022159172714697	0.000216264959176538	0.0000840742963305919	4851/3845/1387/4609/7157/5295/4318	7
hsa05213	Human Diseases	Cancer: specific types	hsa05213	Endometrial cancer	4/25	59/8538	0.000023346785365649	0.000216264959176538	0.0000840742963305919	3845/4609/7157/5295	4
hsa05417	Human Diseases	Cardiovascular disease	hsa05417	Lipid and atherosclerosis	6/25	216/8538	0.0000289584585008312	0.000254834434807314	0.0000990684106607383	3845/7157/5295/3320/3576/4318	6
hsa04068	Environmental Information Processing	Signal transduction	hsa04068	FoxO signaling pathway	5/25	133/8538	0.0000351815943849231	0.00028444732655722	0.000110580599439111	7040/3845/1387/5295/3480	5
hsa05166	Human Diseases	Infectious disease: viral	hsa05166	Human T-cell leukemia virus 1 infection	6/25	224/8538	0.0000355559158196525	0.00028444732655722	0.000110580599439111	7040/3845/1387/4609/7157/5295	6
hsa05163	Human Diseases	Infectious disease: viral	hsa05163	Human cytomegalovirus infection	6/25	226/8538	0.0000373812993547074	0.000286048203757761	0.000111202950025445	3845/4609/7157/5295/3579/3576	6
hsa05211	Human Diseases	Cancer: specific types	hsa05211	Renal cell carcinoma	4/25	70/8538	0.000046024975430112	0.000327936074262318	0.000127487110209633	7040/3845/1387/5295	4
hsa05418	Human Diseases	Cardiovascular disease	hsa05418	Fluid shear stress and atherosclerosis	5/25	141/8538	0.0000465818287304429	0.000327936074262318	0.000127487110209633	7157/5295/3552/3320/4318	5
hsa05230	Human Diseases	Cancer: overview	hsa05230	Central carbon metabolism in cancer	4/25	71/8538	0.0000486766354489257	0.000329503378423497	0.00012809640907612	3845/4609/7157/5295	4
hsa05218	Human Diseases	Cancer: specific types	hsa05218	Melanoma	4/25	73/8538	0.0000543131206455259	0.000354041082726391	0.000137635588380475	3845/7157/5295/3480	4
hsa04151	Environmental Information Processing	Signal transduction	hsa04151	PI3K-Akt signaling pathway	7/25	362/8538	0.000057599275014888	0.000362052585807867	0.000140750108119087	3845/4609/7157/5295/3480/3574/3320	7
hsa05226	Human Diseases	Cancer: specific types	hsa05226	Gastric cancer	5/25	150/8538	0.0000626292597738751	0.000373373992434309	0.000145151372656879	7040/3845/4609/7157/5295	5
hsa05214	Human Diseases	Cancer: specific types	hsa05214	Glioma	4/25	76/8538	0.0000636432941649391	0.000373373992434309	0.000145151372656879	3845/7157/5295/3480	4
hsa05212	Human Diseases	Cancer: specific types	hsa05212	Pancreatic cancer	4/25	77/8538	0.000066998317633961	0.000380377545276682	0.000147874045711629	7040/3845/7157/5295	4
hsa04211	Organismal Systems	Aging	hsa04211	Longevity regulating pathway	4/25	90/8538	0.000123300303539338	0.000678151669466357	0.000263635517436084	3845/7157/5295/3480	4
hsa05216	Human Diseases	Cancer: specific types	hsa05216	Thyroid cancer	3/25	37/8538	0.000161371920878934	0.000860650244687647	0.000334582930052016	3845/4609/7157	3
hsa04060	Environmental Information Processing	Signaling molecules and interaction	hsa04060	Cytokine-cytokine receptor interaction	6/25	298/8538	0.000173659487156018	0.000898943227631151	0.000349469556196321	7040/3579/3552/3574/3576/5197	6
hsa04010	Environmental Information Processing	Signal transduction	hsa04010	MAPK signaling pathway	6/25	300/8538	0.000180130486892227	0.000905799019800913	0.000352134786405857	7040/3845/4609/7157/3552/3480	6
hsa04062	Organismal Systems	Immune system	hsa04062	Chemokine signaling pathway	5/25	193/8538	0.00020602060425979	0.000989147406201801	0.000384536970114336	3845/5295/3579/3576/5197	5
hsa05146	Human Diseases	Infectious disease: parasitic	hsa05146	Amoebiasis	4/25	103/8538	0.00020794576153106	0.000989147406201801	0.000384536970114336	7040/81/5295/3576	4
hsa05203	Human Diseases	Cancer: overview	hsa05203	Viral carcinogenesis	5/25	205/8538	0.000272872764733681	0.00125126754039619	0.000486437739986558	3845/1387/7157/81/5295	5
hsa04914	Organismal Systems	Endocrine system	hsa04914	Progesterone-mediated oocyte maturation	4/25	111/8538	0.000277269511792338	0.00125126754039619	0.000486437739986558	3845/5295/3480/3320	4
hsa05165	Human Diseases	Infectious disease: viral	hsa05165	Human papillomavirus infection	6/25	333/8538	0.000317548475631962	0.00139721329278063	0.000543175024107304	4851/3845/1387/7157/5295/9636	6
hsa04926	Organismal Systems	Endocrine system	hsa04926	Relaxin signaling pathway	4/25	130/8538	0.000506524117210734	0.00217434742997779	0.000845290567874139	7040/3845/5295/4318	4
hsa04915	Organismal Systems	Endocrine system	hsa04915	Estrogen signaling pathway	4/25	139/8538	0.000652368435481891	0.00273373439630507	0.0010627555966497	3845/5295/3320/4318	4
hsa04213	Organismal Systems	Aging	hsa04213	Longevity regulating pathway - multiple species	3/25	62/8538	0.000748436622320535	0.0030633685006608	0.00119090282621383	3845/5295/3480	3
hsa04072	Environmental Information Processing	Signal transduction	hsa04072	Phospholipase D signaling pathway	4/25	149/8538	0.000847005572213329	0.00338802228885332	0.00131711392808293	3845/5295/3579/3576	4
hsa05221	Human Diseases	Cancer: specific types	hsa05221	Acute myeloid leukemia	3/25	68/8538	0.000980346167188559	0.00383424278722636	0.00149058481560834	3845/4609/5295	3
hsa04932	Human Diseases	Endocrine and metabolic disease	hsa04932	Non-alcoholic fatty liver disease	4/25	157/8538	0.0010298812641158	0.00394041527139957	0.00153186000383356	7040/5295/3552/3576	4
hsa04110	Cellular Processes	Cell growth and death	hsa04110	Cell cycle	4/25	158/8538	0.00105454786873279	0.00394894521057387	0.00153517606870396	7040/1387/4609/7157	4
hsa05160	Human Diseases	Infectious disease: viral	hsa05160	Hepatitis C	4/25	159/8538	0.00107962888142274	0.00395863923188338	0.00153894467746663	3845/4609/7157/5295	4
hsa05223	Human Diseases	Cancer: specific types	hsa05223	Non-small cell lung cancer	3/25	73/8538	0.001204965005416	0.0043280375704738	0.00168255049091386	3845/7157/5295	3
hsa04630	Environmental Information Processing	Signal transduction	hsa04630	JAK-STAT signaling pathway	4/25	168/8538	0.00132464198086478	0.00466273977264404	0.00181266797381497	1387/4609/5295/3574	4
hsa04140	Cellular Processes	Transport and catabolism	hsa04140	Autophagy - animal	4/25	169/8538	0.00135407897560221	0.00467289999423509	0.00181661782072537	3845/3146/5295/3480	4
hsa05164	Human Diseases	Infectious disease: viral	hsa05164	Influenza A	4/25	173/8538	0.00147643341199839	0.00499715924060994	0.00194267554210315	1387/5295/3552/3576	4
hsa01521	Human Diseases	Drug resistance: antineoplastic	hsa01521	EGFR tyrosine kinase inhibitor resistance	3/25	80/8538	0.00157038595914945	0.00521486658132648	0.0020273105728841	3845/5295/3480	3
hsa04012	Environmental Information Processing	Signal transduction	hsa04012	ErbB signaling pathway	3/25	86/8538	0.00193359178438135	0.00630207692687255	0.00244997009716935	3845/4609/5295	3
hsa05222	Human Diseases	Cancer: specific types	hsa05222	Small cell lung cancer	3/25	93/8538	0.00241889831474259	0.0077404746071763	0.00300915579824438	4609/7157/5295	3
hsa04657	Organismal Systems	Immune system	hsa04657	IL-17 signaling pathway	3/25	95/8538	0.00257018942979971	0.00793602350253944	0.00308517660086761	3320/3576/4318	3
hsa05323	Human Diseases	Immune disease	hsa05323	Rheumatoid arthritis	3/25	95/8538	0.00257018942979971	0.00793602350253944	0.00308517660086761	7040/3552/3576	3
hsa05169	Human Diseases	Infectious disease: viral	hsa05169	Epstein-Barr virus infection	4/25	204/8538	0.0026995398911681	0.00819170725595839	0.00318457518921827	4609/7157/5295/9636	4
hsa04061	Environmental Information Processing	Signaling molecules and interaction	hsa04061	Viral protein interaction with cytokine and cytokine receptor	3/25	100/8538	0.00297375961668944	0.0088708761447007	0.00344860615673173	3579/3576/5197	3
hsa04015	Environmental Information Processing	Signal transduction	hsa04015	Rap1 signaling pathway	4/25	212/8538	0.00310270617015381	0.00910127143245117	0.00353817370280697	3845/889/5295/3480	4
hsa05142	Human Diseases	Infectious disease: parasitic	hsa05142	Chagas disease	3/25	103/8538	0.00323364345588185	0.00926559106019185	0.00360205394086406	7040/5295/3576	3
hsa05207	Human Diseases	Cancer: overview	hsa05207	Chemical carcinogenesis - receptor activation	4/25	215/8538	0.00326401503256758	0.00926559106019185	0.00360205394086406	3845/4609/5295/3320	4
hsa04066	Environmental Information Processing	Signal transduction	hsa04066	HIF-1 signaling pathway	3/25	110/8538	0.00389330218908294	0.0108765267504539	0.00422831482523628	1387/5295/3480	3
hsa04670	Organismal Systems	Immune system	hsa04670	Leukocyte transendothelial migration	3/25	116/8538	0.00451976721343632	0.0124293598369499	0.00483198797489081	81/5295/4318	3
hsa05171	Human Diseases	Infectious disease: viral	hsa05171	Coronavirus disease - COVID-19	4/25	238/8538	0.00469643342588133	0.0127164966608479	0.00494361413250666	6128/5295/3576/9636	4
hsa04722	Organismal Systems	Nervous system	hsa04722	Neurotrophin signaling pathway	3/25	120/8538	0.00496958201016104	0.0132522186937628	0.00515187927688146	3845/7157/5295	3
hsa04071	Environmental Information Processing	Signal transduction	hsa04071	Sphingolipid signaling pathway	3/25	122/8538	0.00520431365204697	0.0134699882758863	0.00523653850438163	3845/7157/5295	3
hsa04935	Organismal Systems	Endocrine system	hsa04935	Growth hormone synthesis, secretion and action	3/25	122/8538	0.00520431365204697	0.0134699882758863	0.00523653850438163	3845/1387/5295	3
hsa04960	Organismal Systems	Excretory system	hsa04960	Aldosterone-regulated sodium reabsorption	2/25	38/8538	0.00542504891290973	0.0138378059227842	0.00537952981447952	3845/5295	2
hsa05131	Human Diseases	Infectious disease: bacterial	hsa05131	Shigellosis	4/25	250/8538	0.00559063778070708	0.0140564607057778	0.00546453316911219	7157/81/5295/3576	4
hsa04210	Cellular Processes	Cell growth and death	hsa04210	Apoptosis	3/25	136/8538	0.00703575293255761	0.0174407396638048	0.00678019185494803	3845/7157/5295	3
hsa05162	Human Diseases	Infectious disease: viral	hsa05162	Measles	3/25	139/8538	0.00747206462761256	0.0182650468674974	0.00710064621045053	7157/5295/3552	3
hsa04380	Organismal Systems	Development and regeneration	hsa04380	Osteoclast differentiation	3/25	143/8538	0.00807844281172274	0.019476793628263	0.00757172001098742	7040/5295/3552	3
hsa05144	Human Diseases	Infectious disease: parasitic	hsa05144	Malaria	2/25	50/8538	0.00925271317626722	0.0220064529597707	0.00855514020565248	7040/3576	2
hsa04390	Environmental Information Processing	Signal transduction	hsa04390	Hippo signaling pathway	3/25	157/8538	0.0104267364138919	0.0244680747845997	0.00951211041267331	7040/4609/3398	3
hsa04150	Environmental Information Processing	Signal transduction	hsa04150	mTOR signaling pathway	3/25	158/8538	0.0106081336115401	0.0245662041530403	0.00955025879155276	3845/5295/3480	3
hsa04217	Cellular Processes	Cell growth and death	hsa04217	Necroptosis	3/25	159/8538	0.0107913740871193	0.0246659979134156	0.00958905421275128	3146/3552/3320	3
hsa04370	Environmental Information Processing	Signal transduction	hsa04370	VEGF signaling pathway	2/25	60/8538	0.0131327578293688	0.0292577895945431	0.0113741406916585	3845/5295	2
hsa04730	Organismal Systems	Nervous system	hsa04730	Long-term depression	2/25	60/8538	0.0131327578293688	0.0292577895945431	0.0113741406916585	3845/3480	2
hsa04310	Environmental Information Processing	Signal transduction	hsa04310	Wnt signaling pathway	3/25	174/8538	0.0137635521569119	0.0302798147452062	0.0117714590815694	1387/4609/7157	3
hsa04330	Environmental Information Processing	Signal transduction	hsa04330	Notch signaling pathway	2/25	62/8538	0.0139805899391438	0.0303775781393742	0.0118094651857615	4851/1387	2
hsa04929	Organismal Systems	Endocrine system	hsa04929	GnRH secretion	2/25	65/8538	0.0152959027037475	0.0328302301934094	0.0127629483407393	3845/5295	2
hsa05152	Human Diseases	Infectious disease: bacterial	hsa05152	Tuberculosis	3/25	182/8538	0.0155223691487111	0.0329149032550983	0.0127958654998887	7040/1387/3552	3
hsa05321	Human Diseases	Immune disease	hsa05321	Inflammatory bowel disease	2/25	66/8538	0.0157458184563481	0.0329912386704436	0.0128255413491557	7040/3552	2
hsa04720	Organismal Systems	Nervous system	hsa04720	Long-term potentiation	2/25	67/8538	0.016201415755661	0.0335464608587804	0.0130413872955785	3845/1387	2
hsa04664	Organismal Systems	Immune system	hsa04664	Fc epsilon RI signaling pathway	2/25	69/8538	0.0171295178804402	0.0350557575227614	0.013628135400595	3845/5295	2
hsa04917	Organismal Systems	Endocrine system	hsa04917	Prolactin signaling pathway	2/25	71/8538	0.0180799362291479	0.0361598724582958	0.0140573666853423	3845/5295	2
hsa05120	Human Diseases	Infectious disease: bacterial	hsa05120	Epithelial cell signaling in Helicobacter pylori infection	2/25	71/8538	0.0180799362291479	0.0361598724582958	0.0140573666853423	3579/3576	2
hsa04622	Organismal Systems	Immune system	hsa04622	RIG-I-like receptor signaling pathway	2/25	72/8538	0.0185634293230762	0.036709702931027	0.0142711165700763	3576/9636	2
hsa01524	Human Diseases	Drug resistance: antineoplastic	hsa01524	Platinum drug resistance	2/25	75/8538	0.0200466411682482	0.0392023205067966	0.0152401365606566	7157/5295	2
hsa04510	Cellular Processes	Cellular community - eukaryotes	hsa04510	Focal adhesion	3/25	203/8538	0.0207243561404591	0.040082271216712	0.0155822226619993	81/5295/3480	3
hsa05415	Human Diseases	Cardiovascular disease	hsa05415	Diabetic cardiomyopathy	3/25	205/8538	0.0212643567854056	0.0406796390677324	0.0158144529868577	7040/5295/4318	3
hsa05133	Human Diseases	Infectious disease: bacterial	hsa05133	Pertussis	2/25	78/8538	0.0215782528058774	0.0408362633745636	0.0158753416228866	3552/3576	2
hsa05140	Human Diseases	Infectious disease: parasitic	hsa05140	Leishmaniasis	2/25	79/8538	0.022099391438223	0.0413775839694389	0.0160857832417077	7040/3552	2
