# Supplementary material for: Identification of key genes related to lymphangiogenesis in venous thromboembolism through transcriptomics and verification by RT-qPCR
Source: Front Med (Lausanne). 2025 Oct 24;12:1659881. doi: 10.3389/fmed.2025.1659881 (PMC12592171; doi:10.3389/fmed.2025.1659881)
Supplement: Supplementary file 1 [file Data_Sheet_2.ZIP › Supplementary Table/Supplementary Table 8.xls]

## Sheet: Sheet1
	logFC	AveExpr	t	P.Value	adj.P.Val	B	change
TGFB1	0.277	6.716	2.748	0.007	0.025	-2.624	Up
NTAN1	0.322	11.41	2.763	0.007	0.024	-2.586	Up
KRAS	-0.032	9.114	-0.235	0.814	0.863	-6.133	Not
MYC	-0.562	10.821	-4.237	0	0.001	1.943	Down
