# Supplementary material for: Identification of key genes related to lymphangiogenesis in venous thromboembolism through transcriptomics and verification by RT-qPCR
Source: Front Med (Lausanne). 2025 Oct 24;12:1659881. doi: 10.3389/fmed.2025.1659881 (PMC12592171; doi:10.3389/fmed.2025.1659881)
Supplement: Supplementary file 1 [file Data_Sheet_2.ZIP › Supplementary Table/Supplementary Table 9.xls]

## Sheet: Sheet1
	logFC	AveExpr	t	P.Value	adj.P.Val	B	change
ZFP36L2	-0.93502	10.1218	-5.23454	6.08e-07	6.08e-07	5.81878	Down
FOS	-0.809363	10.1291	-3.60473	0.000436551	0.000436551	-0.193418	Down
DICER1	-0.799937	10.0239	-5.03454	1.48e-06	1.48e-06	4.99631	Down
IFI27	1.59595	10.3793	4.23502	4.17e-05	4.17e-05	1.93462	Up
TMCC2	1.30127	8.99273	4.82149	3.74e-06	3.74e-06	4.144	Up
GYPB	1.17041	10.9272	3.32944	0.00111834	0.00111834	-1.03525	Up
